# Supplementary material for: Evidence for a fragile X messenger ribonucleoprotein 1 (FMR1) mRNA gain‐of‐function toxicity mechanism contributing to the pathogenesis of fragile X‐associated premature ovarian insufficiency
Source: FASEB J. 2022 Oct 17;36(11):e22612. doi: 10.1096/fj.202200468RR (PMC9828574; doi:10.1096/fj.202200468RR)
Supplement: Supplementary file 6 — Dataset S1 [file FSB2-36-0-s001.xlsx]

## Sheet: Identified proteins
Supplementary file 1: List of proteins identified in CGG30x RP-SMS experiment
S1				S2				S3				S4
NCL	0.004637			SRSF2	0.005907			NOP10	47.546			WDR57;SNRNP40	44.685
SRSF2	0.005214			NCL	0.0069494			PRRC2A	27.95			LYAR	21.512
SRSF7	0.0071437			SRSF6	0.0086627			RPS17	26.88			SRSF1	21.264
DHX9	0.010784			SRSF7	0.01193			SRSF1	19.052			DHX37	20.951
RPL23A	0.011544			NPM1	0.012776			SRSF2	19.005			SRSF7	18.885
NPM1	0.013896			HNRNPH1	0.014056			HNRNPH2	18.926			RBM14	18.712
FUS	0.013901			DHX9	0.016375			RBM3	18.907			EIF2S1	17.241
FAU	0.014999			RPL23A	0.017854			RBM14	18.003			APEX1	17.018
ILF3	0.015152			RPS7	0.018458			SRSF3	17.927			DHX9	16.544
SRSF3	0.016616			G3BP2	0.018509			SRSF4	17.438			SRSF6	15.47
G3BP2	0.018538			SRSF3	0.019754			SRSF7	17.435			HEL-S-70p;ATIC	15.389
DDX5	0.021153			ILF3	0.020382			NPM1	17.205			NOP16	15.351
CNBP	0.021751			DDX5	0.020736			MBNL1	15.581			LSM14B	15.147
ILF2	0.021756			G3BP1	0.021821			DHX9	15.55			SRSF2	15.05
RPS19	0.021963			RPS17	0.024533			ALYREF	14.257			NPM1	14.569
RPL22	0.022212			EIF2AK2	0.025951			TAF15	14.176			DHX36	14.36
LYAR	0.023287			FUS	0.026004			DHX36	14.098			G3BP1	14.214
RBM3	0.024288			SRSF1	0.028281			RPL26	14.082			XRN2	14.043
G3BP1	0.024317			DIMT1	0.029116			CNBP	13.942			HNRNPH2	14.032
CAPRIN1	0.024682			RBM14	0.029296			ZCCHC4	13.915			MBNL1	14.015
SRSF5	0.02542			CNBP	0.030932			HEL-S-70p;ATIC	13.809			PBRM1;PB1	13.67
SNRP70	0.025881			LDHB	0.031988			TRMT2A	13.635			USP10	13.667
RPL35	0.027971			DCD	0.033821			HNRNPH1	13.541			RPL35	13.621
EIF2AK2	0.028694			HEL-S-70p;ATIC	0.034336			EIF2S1	13.467			SRP9	13.342
RPS7	0.029812			ALYREF	0.03449			GRSF1	13.441			SFPQ	13.277
RPL29	0.030878			HNRPH3	0.034822			SRSF5	13.33			SNRP70	13.109
RPL26	0.030966			RPL36A	0.035455			SERBP1	13.148			ALYREF	12.82
RPS17	0.030998			RPL29	0.035845			G3BP1	12.986			ZFP91-CNTF;hCG_2042749;ZFP91;hCG_2039447	12.801
SRSF6	0.03276			RPL35	0.035947			SFPQ	12.944			RPL26	12.772
SRP14	0.034014			CAPRIN1	0.03676			ILF3	12.926			RBM4	12.704
TAF15	0.035471			LDHA	0.037036			ZC3HAV1	12.879			DARS	12.665
RBM14	0.035561			RPS24	0.037486			PA2G4	12.673			PA2G4	12.594
RPL19	0.036261			RBM3	0.038233			CTCF	12.486			RPL36A	12.576
DDX17	0.036378			YBX1	0.038783			DDX17	12.453			RPL19	12.443
RPL11	0.0373			SFPQ	0.039394			RPS7	12.275			DHX30	12.366
HNRNPM	0.037327			SNRP70	0.039461			RPL19	12.253			PTGIS;PGIS	11.891
RPL36A	0.037749			ILF2	0.039851			NCL	12.223			TAF15	11.888
HIST1H1D	0.038995			FAU	0.039983			DHX37	12.125			RPL31	11.877
CIRBP	0.039506			DHX36	0.040118			CNBP	11.96			SERBP1	11.811
YBX1	0.039607			RPL11	0.040187			SRSF6	11.935			SRSF3	11.686
HNRPH3	0.041253			RPL26	0.040769			CDKN2A;p14ARF	11.733			SRSF9	11.676
DHX36	0.041502			PA2G4	0.041284			STAU1	11.474			CNBP	11.669
RPS3A	0.041975			MBNL1	0.041625			RPS19	11.325			NCL	11.655
RPS9	0.04263			EWSR1	0.042202			DHX30	11.318			RPS24	11.628
HIST1H1B	0.043833			NAA15;NARG1	0.042689			RPL23A	11.294			ZNF787	11.462
DIMT1	0.044018			UBAP2L	0.042742			MMTAG2	11.27			PARVA	11.408
RPS25	0.044559			RPL19	0.044349			RPL31	11.155			HNRNPH1	11.407
FARSLA;FARSA	0.046227			HNRNPH2	0.044777			HNRPF	11.06			DKFZp686F18120;TRA2B	11.304
LRRC47	0.046726			SRSF5	0.045419			ILF2	11.046			ERCC2	11.289
SRSF1	0.048277			DDX17	0.045822			SRSF9	10.927			DDX17	11.251
DDX3X;DDX3Y	0.048894			RPS19	0.046031			SRP9	10.859			CIRBP	11.08
RPL31	0.049391			DSC1	0.046426			G3BP2	10.819			HNRPH3	11.056
RPL5	0.050948			DDX47	0.046468			EWSR1	10.778			RPS7	11.046
HNRNPH1	0.051117			HNRNPM	0.048259			ACSL3	10.716			ILF3	11.043
DDX21	0.051429			TOP1	0.05016			EIF2S3;EIF2S3L	10.617			DDX27	10.994
USP10	0.052032			DDX3X;DDX3Y	0.050875			RPL35	10.545			HNRNPM	10.903
RPL3;rpl3	0.052144			RNH1	0.051302			RPS3A	10.369			RPS17	10.881
RBMX	0.052204			CYR61	0.05279			RBM4;RBM4B	10.309			G3BP2	10.856
RPS23	0.052885			SRP14	0.052809			PRKRA	10.308			RPL23A	10.836
DUS3L	0.05378			HNRPF	0.053326			XRN2	10.255			DDX5	10.818
RPS15A	0.054341			RBMX	0.055938			FUS	10.244			SNRPD2	10.775
TOP1	0.054397			NOL11	0.056188			C7orf50;MGC11257	10.214			H1FX	10.762
DDX23	0.054458			RPS3A	0.056213			WBSCR22	10.192			NONO	10.747
MBNL1	0.05447			HNRNPLL;HNRPLL	0.056302			CAPRIN1	10.191			GFRA1	10.559
HEL-S-70p;ATIC	0.054512			RPS9	0.057069			NAT10	10.164			NXF1	10.542
RPS6	0.05485			LYAR	0.057114			HNRPH3	10.119			HNRPF	10.53
ELAVL1	0.055531			DDX56	0.058413			PHF6	10.044			NAT10	10.475
KPNA2	0.055841			RBM4	0.058651			NIFK	10.042			GRSF1	10.467
FBL	0.055892			SNRPD2	0.058714			ZNF787	10.028			DDX1	10.463
CDKN2A;p14ARF	0.056627			RPUSD2	0.058785			FXR1	10.018			HDLBP	10.461
SNRPD1	0.057741			NXF1	0.059436			EIF2AK2	10.014				10.431
NXF1	0.058622			DDX39B	0.060074			ZNF579	9.9164			PRRC2C	10.405
STAU1	0.059834			CSDA;YBX3;YBX2	0.060612			USP10	9.8092			NSUN2	10.19
PTRF	0.060337			RPL31	0.061532			TRPT1	9.7702			NEFM	10.146
SERBP1	0.060614			SERBP1	0.06188			RPS25	9.7395			PTK2;FAK;DKFZp666O0110	10.141
LDHA	0.060718			KRT2	0.06191			U2AF2	9.7348			FXR1	10.105
CYR61	0.061931			TKT;HEL107	0.06287			NSUN2	9.6818			CTCF	10.079
MTDH	0.06209			RPL22	0.062916			RBM39	9.6199			RPS26;RPS26P11	10.055
RPS2;rps2	0.062187			RPS2;rps2	0.063138			FBL	9.5632			RPS3A	10.031
RPL30	0.06255			DDX21	0.063165			ZFP91-CNTF;hCG_2042749;ZFP91;hCG_2039447	9.5615			HNRNPDL	9.9948
HNRPA3	0.062751			DDX18	0.065171			SNRP70	9.5361			PRRC2A	9.9744
NONO	0.064873			RPS23	0.065592			LYAR	9.5125			LARP1	9.9337
ALYREF	0.065095			WDR3	0.067447			NARS	9.512			EEFSEC	9.9271
RPL8	0.065708			LRPPRC	0.067775			NXF1	9.5027			EIF2AK2	9.8986
RBM4;RBM4B	0.065846			DDX50	0.068539			HNRNPM	9.495			SULF1;DKFZp686F13142	9.897
SARS	0.065852			CCT4	0.068556			GFRA1	9.454			ZC3HAV1	9.8786
RPS16	0.066145			STAU1	0.068592			RPL36A	9.4161			PAK4;PAK6;PAK7	9.8684
DDX39B	0.066493			KPNA2	0.068896			DDX5	9.3704			RBM39	9.8275
SYNCRIP	0.066923			RPS25	0.069021			SCAF11	9.3657			TMEM165	9.7864
HNRPF	0.067344			NAT10	0.069485			IGHMBP2	9.3491			DKC1	9.7607
XRN2	0.067829			ALDOA	0.07034			DDX18	9.2956			SRSF5	9.7197
EIF2S3;EIF2S3L	0.067834			ANLN	0.070436			RPS9	9.2786			SF3B2	9.7047
SRPK1	0.069444			EEF2	0.070554			RBMX	9.2709			EIF2S3;EIF2S3L	9.6831
RBM39	0.069523			RPL3;rpl3	0.070988			DKFZp686F18120;TRA2B	9.2442			RPL29	9.6108
UTP18	0.070035			ELAVL1	0.071161			PBRM1;PB1	9.2435			RPS15	9.5594
RPS4X	0.070048			EIF4A1;EIF4A2	0.071365			KRR1	9.179			PHF6	9.5574
SNRPA;SNRPB2	0.070504			RPS6	0.072213			U2AF1	9.1198			DDX56	9.5518
HNRPA1	0.070558			NME1;NME2;NME1-NME2;NME2P1	0.072451			DUS3L	9.078			ILF2	9.4773
ABCF2	0.071318			RPS26;RPS26P11	0.073778			DDX23	9.0643			CAPRIN1	9.4663
DDX1	0.071685			RPL8	0.074736			DKC1	9.0565			DDX39B	9.3383
NSUN2	0.071819			C6orf11;WDR46	0.075319			NONO	9.028			EWSR1	9.2924
NAT10	0.07207			FXR1	0.075834			HNRPUL1;HNRNPUL1	8.9715			RPS6	9.2678
HNRNPH2	0.072228			RNMT	0.075862			RPL11	8.9525			ELAVL1	9.244
PES1	0.073665			RPS15A	0.076125			RRP1	8.9354			RPS9	9.1601
NOP56	0.073999			IGF2BP1	0.076422			SNRPD2	8.9338			WBSCR22	9.1478
HNRNPAB	0.075538			NOP56	0.07678			DDX56	8.8685			IGHMBP2	9.1373
SNRPD2	0.075921			RPL17	0.076816			RPS26;RPS26P11	8.8471			LIG1	9.0581
RPS13	0.076246			DDX1	0.077491			C11orf98;C11orf48	8.8379			RPL11	8.9932
UTP20	0.076306			USP14	0.07754			NELFE;RDBP;NELF-E	8.7888			MYEF2	8.9604
H1FX	0.076541			HIST1H1D	0.077542			DKFZp686E2459;RBM10	8.7359			SRSF4	8.9363
U2AF1	0.077577			CCT3	0.078495			LRPPRC	8.7229			KRT18	8.8975
hRED1;ADARB1	0.077667			NIFK	0.078708			FMR1	8.6473			FUS	8.8391
KARS	0.077721			PSME4	0.078854			HSU53209;TRA2A	8.5219			RPS13	8.8339
MKI67	0.07809			HEL-S-30;PKM;PKM2	0.07899			RPS15A	8.5087			RBMX	8.777
RSL1D1	0.07829			IGF2BP3	0.079186			RPL30	8.4955			C7orf50;MGC11257	8.757
RPL36	0.078463			LRRC47	0.079304			SNRPD1	8.4377			NARS	8.7216
SFPQ	0.078497			RPS16	0.079573			HEL-S-39;PPIB	8.4174			FAU	8.7214
RPS24	0.078643			SYNCRIP	0.079648			HNRNPDL	8.4127			AKAP17A;SFRS17A	8.7167
WBSCR22	0.078674			RSL1D1	0.07991			DKFZp586J0119;EIF2B4	8.3851			FN1;DKFZp686O12165	8.7125
NOL11	0.079128			ADAR	0.080668			DNMT1	8.3553			RPL30	8.7018
RPS11	0.079645			RBM39	0.080714			DDX3X;DDX3Y	8.3539			SAR1A	8.6866
RPS14	0.079723			SRSF9	0.081488			EEFSEC	8.3113			YTHDF3	8.675
DKC1	0.079925			DHX30	0.08155			DDX27	8.3112			SNRPD1	8.6633
TRMT112;HSPC152	0.080358			EIF2S1	0.08166				8.3054			DDX3X;DDX3Y	8.6458
DDX27	0.080611			CTCF	0.081769			SRP14	8.3045			WDR3	8.6379
MYEF2	0.081023			DHX15	0.082086			RNMT	8.2585			HNRPA1	8.6342
LRPPRC	0.081173			EIF2S3;EIF2S3L	0.082675			TM9SF3;SMBP	8.2216			DPYSL3	8.6076
IGF2BP1	0.081401			KARS	0.082754			RPL29	8.2041			HNRPUL1;HNRNPUL1	8.5942
SNIP1	0.081809			SRSF10;SRSF12	0.083828			SART1	8.181			LIN28A	8.5625
DHCR7	0.082237			HNRNPAB	0.08396			HNRPA1	8.1271			SLC25A11	8.521
PRPS1;PRPS1L1;PRPS2	0.082401			MYOF	0.084063			ZNF629	8.0368			U2AF1	8.5158
SCD	0.082669			HARS	0.084216			HNRPA3	7.9923			YTHDF2	8.5028
RPS26;RPS26P11	0.083025			RPL5	0.084434			RPS20	7.9781			EIF5B	8.4796
EPRS	0.083291			RPS14	0.085091			HDLBP	7.975			DDX50	8.4636
DHX15	0.083449			SRPK1	0.085762			YBX1;YBX2	7.9603			RPS4X	8.462
DHX30	0.0838			HNRPA1	0.086169			RPS4X	7.9372			MRPS5	8.4471
SART1	0.083971			AURKB	0.086245			NMT1	7.9255			VPS35;DKFZp686O2462	8.4274
YTHDF3	0.08484			USP10	0.086299			FCF1;DKFZp686O2396	7.9204			YBX1	8.4081
HNRNPD	0.085008			GTPBP4	0.087606			HNRNPA0	7.9181			RPS19	8.3837
DDX18	0.0853			HEL70;MSN	0.08841			EIF5B	7.9033			LRPPRC	8.3806
PRPF3	0.085396			U2AF1	0.0891			HIST1H2AH	7.9024			DDX23	8.3756
CCT4	0.085442			DUS3L	0.089369			ASCC3	7.9014			SARS	8.3735
RPS15	0.085454			VCP	0.089526			GCS1;MOGS	7.8954			NCBP1	8.3419
NCKAP1	0.086094			EEF1G	0.08979			PRPF6	7.8652			RPS15A	8.3267
SNRPN;SNRPB	0.086218			NONO	0.089853			RRP7A	7.8151			HIST1H2AH	8.2575
RPL13	0.087599			HNRPA3	0.089895			DIMT1	7.8074			FAM98B	8.2494
SUPT16H	0.087988			SARS	0.0904			RPS2;rps2	7.7745			MRPL19	8.2481
RPL32	0.088096			AAAS	0.090407			RTCA	7.7704			FARSLA;FARSA	8.2284
MARS	0.088333			KPRP	0.090825			WDR75	7.7489			ATAD3A;ATAD3B	8.1984
HNRNPA0	0.088843			FBL	0.091282			RPS23	7.7319			PRPF19	8.1736
RPL12	0.088849			CCT6A	0.091369			DPYSL3	7.7208			POP1	8.1702
RPL18A	0.089775			NOP14	0.091403			MEPCE	7.6848			RPS25	8.1478
RPS3	0.090102			RAB32;RAB7L1;RAB38;RAB29	0.092241			DDX1	7.6372			ANXA7	8.1328
BXDC2;BRIX1	0.091299			MKI67	0.092438			UBAP2L	7.6068			POLR2A	8.1163
MYO1C	0.091791			SNIP1	0.092538			SRSF10;FUSIP1	7.6023			FARSB	8.11
FXR1	0.092572			RPS11	0.092933			PARVA	7.5723			RSL1D1	8.1091
MYO9B	0.093211			NSUN2	0.093311			TAGLN	7.5387			LSM14A	8.1031
RPL17	0.093255			JUP	0.094342			TSR1	7.5365			STAU1	8.0957
KIF4A	0.093301			DKFZp686E2459;RBM10	0.094356			RBMXL1	7.5182			EPRS	8.0841
DDX50	0.093332			EPRS	0.094636			RPS6	7.509			RPS6KA3	8.0743
RAB5C	0.093485			ACLY;ACLY variant protein	0.094675			POLR2B	7.5057			IGF2BP3	8.0441
EEF1A1;EEF1A1P5;EEF1A1L14;PTI-1	0.093669			HK1	0.094678			COL18A1	7.4962			U2AF2	8.0378
UMPS	0.093739			DDX23	0.094913			GTF3C3	7.4951			MRPS9	8.0239
HIST1H2BC;HIST1H2BI;HIST1H2BK;HIST1H2BN;HIST1H2BD;HIST1H2BM;HIST1H2BL;HIST1H2BH;HIST2H2BF;H2BFS	0.094562			POLR2B	0.095182			PRRC2C	7.4543			SLK	8.0101
MCM3;HCC5	0.094592			FSCN1	0.095323			RPL7L1	7.4332			ANXA6	7.9842
SRP9	0.095474			HEL-S-162eP;GAPDH	0.095471			IGF2BP3	7.4167			RPS23	7.9288
EIF4A1;EIF4A2	0.095738			SERPINH1	0.095789			LIN28A	7.3633			MAP4K4;HEL-S-31;TNIK;MINK1	7.9172
TBL3	0.095845			TADA2B	0.095943			TOP1	7.3197			TRAM1	7.9078
HNRPUL1;HNRNPUL1	0.095974			TCP1	0.096148			SULF1;DKFZp686F13142	7.3067			RPL8	7.906
PRRC2C	0.096174			RRBP1	0.096264			KARS	7.3042			ATP6V1B2;ATP6B1;ATP6V1B1	7.8765
POLR2B	0.096257			PTRF	0.096574			PSIP1	7.2973			TOP1	7.8737
DNAPTP6;SPATS2L	0.096646			HEL-S-72p;HSPA8	0.096688			RPS16	7.2963			FIZ1	7.861
RPL23	0.096765			ARL6IP5	0.09713			CDC5L	7.2942			NMT1	7.8421
SULF1;DKFZp686F13142	0.096765			NOP58	0.097334			HNRNPA2B1;HNRPA2B1	7.2683			MYH9	7.8097
SRRM1	0.097206			GEMIN5	0.097353			IFI16	7.2181			SMU1	7.7762
PRKRA	0.097899			RPS13	0.09742			DARS	7.157			HNRPA3	7.7668
HNRNPA2B1;HNRPA2B1	0.097997			EL52;HSP90AA1	0.097543			FAF1	7.1368			TSR1	7.7367
CACYBP	0.098307			CCT8	0.097581			FTSJ3	7.1148			IGF2BP2	7.7205
PA2G4	0.098443			DDX27	0.097629			CCDC86	7.1031			NAA15;NARG1	7.71
RRP12	0.098621			RARS	0.098037			NOP56	7.0937			RTCA	7.6879
PSMC1	0.098696			HEL-S-39;PPIB	0.098052			CSNK2A1;CSNK2A3	7.088			PLEC	7.6851
MCM5	0.098769			WDR36	0.098348			IGF2BP1	7.0731			NOP58	7.661
NCBP1	0.09881			KIF2A	0.098573			SSB	7.0709			LA04NC01-25A3.2-001;ADD1	7.6416
QARS	0.098867			RPS4X	0.098903			RPL38	7.0686			TMPO	7.6277
CCT7	0.09891			ZNF207;DKFZp761N202	0.099497			RPL8	7.0495			SNIP1	7.6045
SAR1A	0.098991			PRPF4B	0.09962			PSMC4	7.042			PURA	7.5671
RPS8	0.09929			RPL30	0.10008			PRPF3	7.0391			IFI16	7.5641
RPS18	0.099776			HNRNPDL	0.10038			HIST1H2BJ;HIST3H2BB;HIST2H2BE;HIST1H2BB;HIST1H2BO	6.9807			HEL113;VIM	7.517
RPL7A	0.099889			EEF1A1;EEF1A1P5;EEF1A1L14;PTI-1	0.1011			MYL12A;MYL12B	6.9726			COL18A1	7.5086
RPL38	0.099894			XPO5	0.10112			CPSF3L	6.9537			CDC5L	7.4956
RPL10	0.10016			MARS	0.1015			LBR	6.9511			HNRNPA0	7.4853
XPO5	0.10037			CALR	0.10184			EPRS	6.9397			HNRNPA2B1;HNRPA2B1	7.4512
EL52;HSP90AA1	0.10037			HEL-S-270;ANXA2;ANXA2P2	0.10193			LONP1	6.9198			RASA3	7.4355
IARS	0.10041			DKC1	0.10197			LMNB2	6.903			TAGLN	7.4328
IFI16	0.10052			HIST1H1B	0.10216			U5-116KD;EFTUD2;SNRP116	6.8896			RPS11	7.4068
RPL10A	0.10057			HEL-S-89n;HSPA5	0.10224			EIF2S2	6.8712			IARS	7.4052
CDC5L	0.10082			RPL12	0.10248			FN1;DKFZp686O12165	6.8306			RPS14	7.4004
DSG1	0.10083				0.10262			NOP58	6.8151			IGF2BP1	7.3976
MRPL9	0.10083			FARSB	0.10287			TBL3	6.6983			TLN1	7.3944
IGF2BP2	0.10129			NCAPG2	0.1031			RSL1D1	6.6914			KARS	7.3817
RPL27	0.10173			CIRH1A	0.1037			YTHDF2	6.6798			MCM3;HCC5	7.3767
GRSF1	0.10183			HNRNPA2B1;HNRPA2B1	0.10403			TOE1	6.6792			MYL12A;MYL12B	7.3644
FLII	0.10188			CACYBP	0.1047			RPS13	6.6439			RPS16	7.3577
EEF1A2	0.10191			FMR1	0.10476			SYNCRIP	6.6305			U5-116KD;EFTUD2;SNRP116	7.3146
MATN2	0.10295			PLS3	0.10485			HNRNPR;HNRPR;DKFZp686A13234	6.6208			MCM7	7.2757
NOP2	0.10304			ARHGDIA;HEL-S-47e	0.10519			MAP4	6.5979			RPL38	7.239
ATP1A1	0.10354			IFI16	0.10551			DDX50	6.5816			DDB1	7.238
FTSJ3	0.1037			UBE1;UBA1	0.10616			NOLA1;GAR1	6.5774			PSMC4	7.2121
PRPF8	0.10435			ABCF2	0.10644			USP7	6.5516			CDC73	7.1984
PSMD2	0.10446			WBSCR22	0.10661			ELAVL1	6.5391			SNRPN;SNRPB	7.1864
TFRC	0.10455			GRSF1	0.10663			OAS3	6.5346			GTF3C3	7.1778
NAP1L1	0.10456			PRDX4	0.10694			RPL17	6.5344			CCT8	7.1769
NARS	0.10478			RPL23	0.10725			DGCR8	6.5242			FARP1	7.1696
RPL27A;L27a	0.10487			CDC5L	0.10809			BMS1	6.516			MRPS2	7.1591
HNRNPU;HNRPU	0.10516			HNRPUL1;HNRNPUL1	0.10818			FAM111A	6.4917			LARP7	7.1506
RPS10;RPS10P5	0.10521			NOL6	0.10831			hCG_2024613;DNAJC9	6.4328			RPL10	7.1454
HEL-S-72p;HSPA8	0.10524			PFN1	0.10842			AP2A1	6.4266			TRIP12	7.1419
UBE1;UBA1	0.10528			PRPF8	0.10895			FARSB	6.412			RFC1	7.1405
RPL24;HEL-S-310	0.10546			SRPR	0.10902			DNAPTP6;SPATS2L	6.4096			THYN1	7.1399
PSIP1	0.10556			MCM5	0.1094			WDR3	6.3889			C3orf63;FAM208A	7.1381
SRPK2	0.10586			EHD1	0.10956			Septin-2	6.386			RPS2;rps2	7.1355
RACGAP1	0.10623			RTCB	0.10988			RPL27A;L27a	6.3755			DKFZp686E2459;RBM10	7.103
TJP2	0.10623			NCBP1	0.10993			MYEF2	6.3669			LMNA	7.1
RPS20	0.1066			RPL13	0.11008			FLJ10154;ARGLU1	6.3455			RPL7L1	7.073
CCT5;HEL-S-69	0.10767			PES1	0.11047			PRPF19	6.3447			FLII	7.069
RTCB	0.10792			HNRNPA0	0.11064			KIF2A	6.3436			NHP2	7.0384
RPL21	0.10797			HDLBP	0.11079			RPL3;rpl3	6.3181			SSB	7.0316
U2AF2	0.10812			TMEM33;SHINC3	0.1109			GTPBP4	6.3118			SND1	7.0285
ADAR	0.10845			ERCC3	0.11095			HIST1H1D;HIST1H1E	6.2978			RPL27A;L27a	7.022
FXR2	0.10879			FTSJ3	0.11108			MYH9	6.2695			DKFZp686E1893;NOP9	7.0215
NMT1	0.10907			QARS	0.11123			RPS24	6.2592			CANX	7.0085
AIMP1	0.10907			HNRNPD	0.11129			PAPSS2	6.2585			TRA1;HEL-S-125m;HSP90B1	7.0054
TRAM1	0.10914			FADS2	0.11129			MLLT4	6.2584			PHB;HEL-S-54e	6.9916
HSPA1A	0.10917			SULF1;DKFZp686F13142	0.11142			HIST1H1B	6.2579			NIFK	6.9847
MEST	0.10929			MCM3;HCC5	0.11187			MAGED2	6.2509			NOP56	6.979
PABPC1	0.10931			SERPINB12	0.11284			CHD3	6.2483			GTF3C5	6.9635
HELLS	0.10944			HSP90AB1	0.11293			RPS11	6.2431			TOE1	6.9433
PFKP	0.10988			RPL32	0.11316			LSM14A	6.2341			HIST1H1D;HIST1H1E;HIST1H1C;HIST1H1T	6.9391
FADS2	0.11017			AP2A1	0.1137			IARS	6.2212			RRP9	6.93
ZC3HAV1	0.11043			RPL36	0.11433			RPUSD2	6.2034			RPL17	6.9195
HEL-S-162eP;GAPDH	0.11046			RAN	0.11489			KTN1	6.187			RPS20	6.9179
U5-116KD;EFTUD2;SNRP116	0.11064			RPL7A	0.11492			PRC1	6.1686			AP1M1	6.9151
RPS27A	0.11077			ZC3HAV1	0.115			HEL-S-80p;PPP1CB;PPP1CC;PPP1CA	6.1332			PRKRA	6.8953
TARDBP;TDP43	0.11084			TARS	0.11502			MCM5	6.1281			hCG_30204;ACACA	6.8928
RPL6	0.11128			NFIB;NFIA;NFIX;NFI;DKFZp686I05275;NFIC	0.11533			HNRNPD	6.1173			CCAR1	6.8897
AP1G1	0.11152			CCT7	0.1155			LA04NC01-25A3.2-001;ADD1	6.117			SRP14	6.8622
VDAC2	0.11157			HSPA1A	0.11569			LARP7	6.0959			PRPF8	6.8593
LARS	0.11159			PSMD11	0.11571			HIST1H2BC;HIST1H2BI;HIST1H2BK;HIST1H2BN;HIST1H2BD;HIST1H2BM;HIST1H2BL;HIST1H2BH;HIST2H2BF;H2BFS	6.094			TMPO	6.8562
hCG_2024613;DNAJC9	0.11162			CIRBP	0.11573			PLOD1	6.0934			AP3B1	6.8533
EZR	0.11165			RPL24;HEL-S-310	0.11622			NOC3L	6.0897			DIMT1	6.8515
RNMT	0.11176			CCT5;HEL-S-69	0.11652			ZCCHC17	6.0735			SRRT	6.8479
RPL4	0.11188			GNAI2	0.11658			HNRNPU;HNRPU	6.0702			RPL13	6.8439
IGF2BP3	0.11228			RPS27A	0.11661			PWP2	6.07			DDX18	6.8376
EEF1G	0.1123			HSPA4	0.11682			RPL24;HEL-S-310	6.0672			TBL3	6.8342
SSRP1	0.11244			IGF2BP2	0.11685			SARS	6.0622			PWP2	6.8203
PSME4	0.11253			ENO1	0.11725			AP3B1	6.0427			ASCC3	6.8151
WDR36	0.11257			PPIA	0.11783			PSME4	6.0246			SYNCRIP	6.8127
HIST1H2AH	0.11275			RPS20	0.11867			RPL10	6.013			KRR1	6.8104
MRPL19	0.11315			RPS8	0.11877			WDR36	5.9933			DDX52	6.788
EIF3A;eIF3a	0.11319			HEL-S-68p;PGK1	0.11909			RPS18	5.9868			PDS5B	6.7857
TCP1	0.11327			TARDBP;TDP43	0.11922			RRP12	5.984			C11orf98;C11orf48	6.7842
HNRNPUL2-BSCL2;HNRNPUL2	0.11366			KTN1	0.11939			MPHOSPH10	5.9803			HNRNPU;HNRPU	6.7816
PDCD11	0.11375			G6PD	0.1196			TMPO	5.9736			HIST1H1B	6.7686
RPL34	0.11381			YTHDF3	0.11985			RPS8	5.9637			HIST1H2BC;HIST1H2BI;HIST1H2BK;HIST1H2BN;HIST1H2BD;HIST1H2BM;HIST1H2BL;HIST1H2BH;HIST2H2BF;H2BFS	6.7644
EIF4G1;EIF4G1 variant protein	0.11431			PABPC1;PABPC3	0.11988			TRMT6	5.9617			LBR	6.7608
Nbla03646;DHCR24	0.11431			ANXA3	0.1202			MARS	5.9421			LARS	6.7556
DDX56	0.11435			RPS3	0.12025			HNRNPAB	5.9186			RPS27A	6.7394
SMC2;SMC2L1	0.11441			MTDH	0.12046			NCBP1	5.9035			CIRH1A	6.7307
RAB32;RAB7L1;RAB38;RAB29	0.11444			RPSA;LOC388524	0.12047			MTDH	5.9029			PSIP1	6.7239
RPL13A;RPL13a	0.11444			PAFAH1B1	0.1205			ADD3	5.9025			PHGDH;HEL-S-113;PGDH3	6.7086
CCT3	0.11484			RPL28	0.12061			RPL12	5.8879			MCM5	6.6973
TECR	0.11488			ACOT7	0.12136			PRPF31	5.8866			AP3D1	6.6697
EIF2S2	0.11557			DNAJA1	0.12136			RPS27L;LOC392748;RPS27	5.8811			RPL3;rpl3	6.6688
CCT2	0.11568			FXR2	0.12152			GTF3C5	5.8739			HSD17B4	6.6653
CCT6A	0.11575			SRP9	0.12187			DHX15	5.8666			HADHA	6.6562
WDR75	0.11603			DARS	0.12264			YTHDF3	5.8585			YARS	6.6437
RPL7	0.11633			HSPH1	0.12305			VDP;USO1	5.8432			DDX6	6.6362
EIF2S1	0.11637			RPL38	0.12321			BXDC2;BRIX1	5.8309			SKIV2L2	6.6226
VCP	0.11644			DSP;DSP variant protein	0.12337			RPL13	5.8303			Septin-9	6.6207
NCAPD2	0.11662			RPS10;RPS10P5	0.12353			TRIM16	5.8292			TTC37	6.6082
SRSF4	0.1171			EIF4G1;EIF4G1 variant protein	0.1238			DDB1	5.825			AP1G2	6.5968
ALDOA	0.11724			RECQL	0.12404			CMAS	5.7914			RPS8	6.5964
ARHGAP17	0.11761			HEL-S-112;PDLIM1	0.12425			RPS15	5.7885			CAPN2	6.5749
XRCC6	0.11771			GANAB;HEL-S-164nA	0.12511			CTNNBL1	5.7879			UTRN	6.5747
LRRC59	0.11796			ABCE1	0.12527			HEL-S-269;PDIA3	5.7592			GANAB;HEL-S-164nA	6.5736
HNRNPC;hCG_1641229	0.11813			PAICS	0.1253			CCT3	5.7487			PRC1	6.5704
DDX58	0.11833			MYBBP1A	0.12532			RFC1	5.7441			HSPD1	6.5534
AP1M1	0.11834			EIF3I	0.12616			SRP72;HEL103	5.7412			HEL-S-14;CNN1	6.5505
HEL-S-30;PKM;PKM2	0.11859			VDAC2	0.12661			DDX47	5.722			ACTN1	6.5451
DNAJA1	0.11886			RPL21	0.12703			LMNB1	5.6928			ABR	6.5203
FASN	0.11918			PLK1;Plk-1 delta	0.12704			LRRC47	5.6925			WDR75	6.5054
RPL9	0.11958			EZR	0.12731			TRAM1	5.6862			DHX15	6.4963
RPL18	0.11959			PDS5B	0.12735			ABCF1	5.6537			FAF1	6.4899
SNRNP200	0.11971			HNRNPU;HNRPU	0.12749			TRIP12	5.6476			ARL1	6.488
ATP2A2	0.11997			SNRPD1	0.12774			GANAB;HEL-S-164nA	5.6457			RPL32	6.4846
VARS	0.12032			hCG_2024613;DNAJC9	0.12783			HSPA1A	5.6416			CTNNBL1	6.4767
NOL6	0.12046			PFKP	0.12811			POLR2A	5.6232			LMNB1	6.4702
HSP90AB1	0.12053			NFKB2	0.12833			IGF2BP2	5.5873			hCG_2024613;DNAJC9	6.4602
CLPX	0.12081			NAP1L1	0.12864			SGPL1	5.5692			RPL27	6.4524
NIFK	0.12081			MCM6	0.12883			SIN3A	5.5627			RRP12	6.4513
SRPR	0.12112			XRN2	0.12884			UPF1	5.5562			EIF2S2	6.4409
SMARCA4	0.12124			ANXA1	0.12887			PRPF4	5.5466			HEL-S-28;ILK	6.4399
ARPC4;ARPC4-TTLL3	0.12164			HEL-S-80p;PPP1CB	0.12931			YWHAZ	5.5393			UBA2	6.4346
RPN1	0.12239			CALD1;DKFZp686P03208	0.12947			PHGDH;HEL-S-113;PGDH3	5.5348			QARS	6.4311
CANX	0.12268			EIF3C;EIF3CL	0.1298			DDX39B	5.5321			EIF3C;EIF3CL	6.4305
NUDC;NPD011	0.12299			HNRPK;HNRNPK	0.1302			LARS	5.5292			RPN2	6.4286
ERCC3	0.12362			TRA1;HEL-S-125m;HSP90B1	0.13023			UTP6	5.529			RPL12	6.4206
UHRF1	0.12383			RPS18	0.13026			PURA	5.5082			RPN1	6.4146
MYBBP1A	0.12389			IPO7	0.13055			VPS35;DKFZp686O2462	5.5039			HNRPK;HNRNPK	6.3973
NOP58	0.1246			SND1	0.13062			RPL23	5.4829			HYOU1	6.3858
NOLA1;GAR1	0.12493			U2AF2	0.13121			PDS5A	5.4805			EIF3F	6.3819
CCT8	0.12495			XRCC6	0.1313			TUBGCP2	5.4678			CKAP4	6.3814
EIF3E	0.12516			NUDC;NPD011	0.13145			FLII	5.4577			PSMD1	6.3804
WDR3	0.12541			CUL4B	0.13155			RARS	5.4566			DDX42	6.3735
FAM98A	0.12548			EIF3L	0.13189			CYB5R3	5.4543			RTCB	6.37
RRBP1	0.12558			PWP2	0.13194			DIAPH1	5.4423			SEPT7;Nbla02942;DKFZp686F17268	6.3658
SND1	0.12569			RPL10	0.13198			UBR4;ZUBR1	5.4411			RNMT	6.3628
NPEPPS	0.12601			POLR1A	0.13236			EXOC2	5.4395			ABCF1	6.3611
VAPA	0.12686			EIF3A;eIF3a	0.13255			SEC23IP	5.4225			VDAC1	6.3559
IQGAP1	0.12724			NOP2	0.13284			RPL32	5.4165			SRSF10;SRSF12	6.355
HSPH1	0.12772			SMC4	0.13287			LMNA	5.415			NUMA1;NUMA1 variant protein	6.3521
DDX6	0.12838			ACTR2	0.13331			POP1	5.4035			CTNNA1	6.349
HNRPK;HNRNPK	0.1284			hRED1;ADARB1	0.13341			EPB41L2	5.4022			COPB2	6.3487
THOC2	0.12884			FASN	0.13352			RPF2	5.3986			ORC3;ORC3L	6.3277
MSH2	0.12908			EIF5B	0.1336			SURF6	5.3853			UHRF1	6.3135
HEL-S-80p;PPP1CB;PPP1CC;PPP1CA	0.12913			YARS	0.134			PTGIS;PGIS	5.3813			ACTN4	6.282
DDX54	0.12947			MCM2	0.13405			IQGAP1	5.365			PRPF31	6.2743
RPL15	0.12983			MRPL19	0.13415			MYL6	5.3639			CSNK2A1;CSNK2A3	6.2638
HNRNPDL	0.12993			SNRPA	0.13426			RPL27	5.3593			POLR2B	6.2568
NUP98	0.13002			EIF3B	0.13457			MRPL40	5.356			HSPA1A	6.2495
GCS1;MOGS	0.13013			CAP1	0.13463			VCP	5.3516			SART1	6.2459
PSMD3	0.13027			HNRNPR;HNRPR;DKFZp686A13234	0.13476				5.3492			MARS	6.2445
HEL-S-270;ANXA2;ANXA2P2	0.13081			RPL10A	0.13486			STAT3	5.348			DNAPTP6;SPATS2L	6.2347
RARS	0.13098			PSMD2	0.135			GRWD1;DKFZp564C172	5.343			FLNB;DKFZp686A1668	6.229
SMC4	0.13123			RPL6	0.13562			HEL-S-89n;HSPA5	5.329			RPS27L;LOC392748;RPS27	6.2219
NCAPG	0.13141			RRP12	0.13597			POLR1C	5.3082			RAB3GAP2	6.216
POLR2A	0.13175			TRIP12	0.13635			PABPC4	5.2961			TRMT112;HSPC152	6.2109
ANLN	0.1318			BXDC2;BRIX1	0.13693			RTCB	5.2947			CHD3	6.2088
RPS5	0.13183			CAND1	0.13697			SRPK1	5.2919			SGPL1	6.205
PRIC295;GCN1L1	0.13212			FEN1	0.13697			DDX6	5.2603			DNM2	6.2008
ABCF1	0.1326			MPHOSPH10	0.13734			ARL1	5.2513			NUP107	6.1992
PWP2	0.13269			YWHAZ	0.13754			FLJ10357;ARHGEF40	5.2444			MYH10	6.1955
PCBP2;PCBP3	0.13275			RAB11A;RAB11B	0.13809			NOP14	5.2427			RER1	6.1866
MAP1S	0.13278			RPL27	0.13813			SON	5.2392			RPL23	6.1861
DPYSL2	0.13287			NCAPH	0.13815			RASA3	5.228			SLC16A3	6.1745
PRPF19	0.13321			MTA2	0.13816			EEF1E1;EEF1E1-BLOC1S5	5.2242			CHD4	6.1726
UBAP2L	0.13366			PDS5A	0.13823			SNRNP200	5.2212			ASNS	6.1655
ATP5B;HEL-S-271	0.13388			RPL9	0.13829			KNTC2;NDC80	5.2198			SPTBN1	6.164
SLC25A6;SLC25A4	0.13423			ANXA5;HEL-S-7	0.13845			XPO5	5.2192			PACS1	6.1638
TKT;HEL107	0.13489			RPF2	0.13861			PRPF8	5.209			PLS3	6.163
RPLP0;RPLP0P6	0.13501			SMC2;SMC2L1	0.13882			NOL6	5.2075			KIF23	6.1619
UBR4;ZUBR1	0.13515			TRAP1	0.13893			BYSL	5.205			SNRNP200	6.1595
KPNB1	0.13531			TSR1	0.13929			TBC1D15;DKFZp761D0223	5.2022			ETF1	6.1466
POLR1A	0.13534			PPP2R1A	0.13945			SNRPD3	5.1991			CCT4	6.1449
MTA2	0.136			SRRT	0.1398			RUVBL1	5.1531			PTBP1	6.142
EIF3B	0.13618			LIN28A	0.14014			USP39	5.1525			MYL6	6.1371
PHB;HEL-S-54e	0.13653			GLS	0.14035			FXR2	5.1407			SF3B1	6.1301
CHD4	0.13655			DKFZp686F18120;TRA2B	0.14047			ACTN1	5.1383			PDLIM5	6.1233
RAN	0.13669			RPL35A	0.14103			RPS10;RPS10P5	5.1326			MYO1C	6.1221
ANXA1	0.13704			CFL1;HEL-S-15	0.14161			SNIP1	5.1262			FSCN1	6.1218
FMR1	0.13714			HSP90AB2P	0.14175			HNRNPL	5.1243			HEL-S-102;HSPB1	6.1216
MSH6;GTBP	0.13744			DHCR7	0.14246			HK1	5.1238			MCM6	6.1206
BAT3;BAG6	0.13771			PSMD3	0.14291			TRIM25	5.1174			MAGED2	6.12
OXSR1	0.13835			Septin-9	0.14298			PDIA6	5.1101			RALY	6.1179
RTN3	0.13866			NOC2L	0.14322			ANXA11	5.1065			HNRNPL	6.1176
TMEM33;SHINC3	0.13903			RPL18	0.14332			HSD17B4	5.0894			EEF1E1;EEF1E1-BLOC1S5	6.0979
HARS	0.13945			RPL4	0.14351			EZR	5.0868			PARP1	6.0959
HEL-S-123m;ATP5A1	0.13961			TBL3	0.14354			RECQL	5.0782			P4HB	6.0953
GLS	0.13995			ATP1A1	0.14359			RPS14	5.0749			PELP1	6.0847
ACTR1A	0.14034			PRPF3	0.14408			CSA2;IK	5.0731			UGDH;GDH	6.0667
RIC8A	0.14067			SEPT7;Nbla02942;DKFZp686F17268	0.14421			HYOU1	5.063			WASF2	6.0625
TOP2A	0.14068			EIF3D	0.14472			HADHA	5.052			CCT3	6.0536
DDOST	0.14079			DDX42	0.14475			MOV10	5.0467			PES1	6.05
PDS5B	0.14163			RPL7	0.14491			RPL15	5.0412			EIF4A1	6.0473
PDS5A	0.14172			CKAP4	0.14545			VARS	5.0405			LRBA	6.0376
PSMC5	0.14174			PRKDC	0.14549			RPN1	5.0358			VARS	6.0364
IPO7	0.14187			ANXA6	0.14583			PTRF	5.0356			ATL3	6.0353
CAD	0.1421			HMG1;HMGB1;WUGSC:H_NH0244E06.1;HMGB2;HMGB1P1	0.14607			SEC31L1;SEC31A	5.0308			HNRNPUL2-BSCL2;HNRNPUL2	6.0243
DKFZp686F18120;TRA2B	0.14211			PCBP2;PCBP3	0.14614			MCM4	5.0239			AQR	6.0145
ACLY;ACLY variant protein	0.14222			UPF1	0.14617			CCT6A	5.0179			RPL36	6.0104
RPUSD2	0.14242			MAGED2	0.14629			TECR	5.0148			AP2M1	6.0077
SF3B1	0.14245			ARPC2	0.14634			JTV1;AIMP2	5.0145			SURF6	5.9981
LARP1	0.14262			TNPO1	0.1464			FLNB;DKFZp686A1668	5.0142			EIF2A	5.996
MCM7	0.14307			PSMC5	0.1465			RBM42	5.0077			PDIA6	5.9899
CAND1	0.14312			SRP68	0.14653			SART3	5.0016			SEC24C	5.9882
NUP93	0.14342			VCL;HEL114	0.14676			SND1	4.9909			USP39	5.987
ATP2B1	0.14352			TAGLN2	0.1468			PSMC5	4.9837			NCAPG2	5.9864
SEPT7;Nbla02942;DKFZp686F17268	0.14363			AP3D1	0.14734			ATXN10	4.9836			HP1BP3	5.9541
HEL-S-89n;HSPA5	0.14409			PSIP1	0.14741			DKFZp762C1015;XAB2	4.9776			ABCD3	5.9534
TNPO1	0.14412			VAPA	0.14798			PHB2	4.9664			DDOST	5.9531
COPA	0.14413			RPN1	0.14807			RPS3	4.9635			HEATR1	5.9514
SNX6	0.1446			KPNA6	0.1481			RPL10A	4.9618			HNRNPAB	5.9513
KRR1	0.14473			MAP1S	0.1489			RPN2	4.95			STAU2;STAU2 variant protein	5.9469
PLS3	0.14507			WDR77	0.14925			LARP4B	4.949			PAPSS2	5.9359
OAS3	0.14511			FLII	0.14937			IMPDH2	4.9427			PCBP1	5.9311
DRIP4;PDCD6IP	0.14527			HSU53209;TRA2A	0.14963			GARS	4.9425			RPSA;LOC388524	5.9225
VPS35;DKFZp686O2462	0.14572			RPL13A;RPL13a	0.15033			RPL28	4.9417			PCBP2;PCBP3	5.9194
PRC1	0.14575			TECR	0.15061			MCM3;HCC5	4.9377			COL1A1	5.9151
TJP1;DKFZp686A1195;DKFZp686M05161	0.14577			SKIV2L2	0.15084			MRPL19	4.9375			AP2B1;DKFZp781K0743	5.9116
Septin-9	0.14619			PARP1	0.15091			HEL-S-72p;HSPA8	4.9302			FLNA;FLJ00119	5.9105
C14orf166	0.14673			CTNNB1	0.15118			HNRPK;HNRNPK	4.9282			SH3GLB1	5.9104
DARS	0.14674			EEFSEC	0.15122			UBA2	4.9195			KCTD3	5.907
RPSA;LOC388524	0.14745			NCAPD2	0.15144			NUP155	4.9065			SMC2;SMC2L1	5.899
UPF1	0.14765			RCC2	0.15147			DDX21	4.9053			OAS3	5.8976
XRCC5	0.14774			VARS	0.15155			HEL-S-68p;PGK1	4.8977			FKBP4	5.8931
PPIA	0.14822			GNB2L1	0.15167			DNM2	4.8946			EZR	5.8859
TBC1D4	0.14864			HNRNPL	0.15189			hCG_2032701;STT3A	4.8901			UBE1;UBA1	5.8851
RECQL	0.1489			UHRF1	0.15195			SKIV2L2	4.8894			FLJ10154;ARGLU1	5.8847
CUL4B	0.1489			SUMO2;SUMO3;SUMO4	0.15215			EIF3C;EIF3CL	4.8877			CAPN1	5.8785
IQGAP3	0.14914			PRC1	0.15223			YARS	4.8811			FLJ78210	5.8628
RPL37A;RPL37AP8	0.14948			IARS	0.15233			TAGLN2	4.8785			FLJ10357;ARHGEF40	5.8589
MYH10	0.14949			CORO1C	0.15236			TJP1;DKFZp686A1195;DKFZp686M05161	4.8696			SMARCC1;SMARCC2	5.8547
Septin-11	0.14975			MAP4	0.15276			THEX1;ERI1	4.866			TAGLN2	5.8452
EEF2	0.14989			U2SURP	0.15289			PLEC	4.8645			SEC23IP	5.8404
MRPS22	0.14994			NARS	0.15292			RPL37A;RPL37AP8	4.8616			SCAF11	5.8345
FLJ60424	0.15003			Septin-2	0.15293			FLNA	4.8589			MCM2	5.8318
CTPS1	0.15029			IQGAP1	0.15369			PSMD1	4.8465			PSMC3	5.8286
SLC25A3	0.15031			SMARCA5	0.15382			NOP2	4.8408			HEL-S-89n;HSPA5	5.8007
ZFR	0.15035			PRPS1;PRPS1L1;PRPS2	0.15419			RPSA;LOC388524	4.84			VDP;USO1	5.7982
POP1	0.15037			PSMD14	0.15435			EIF2A	4.8338			MYO18A;hCG_27198	5.7845
EED	0.15051			EIF2S2	0.15464			TLN1	4.8335			COPA	5.7843
GTPBP4	0.15115			NOC4L	0.15536			EIF3G	4.8289			NOC2L	5.784
EIF3C;EIF3CL	0.15137			CCT2	0.1554			CHD4	4.8226			CLTC	5.773
KIF23	0.15138			HEL-S-128m;PRDX6	0.15556			RPL6	4.8114			NUP205	5.7709
CDK4	0.15163			TMPO	0.15598			HIST1H4H;HIST1H4A	4.8104			UPF1	5.7669
DDX42	0.15192			RPLP0;RPLP0P6	0.15606			RIF1	4.8036			BXDC2;BRIX1	5.7619
FARSB	0.15204			TFRC	0.15614			PRPF40A;FNBP3	4.7952			TJP1;DKFZp686A1195;DKFZp686M05161	5.7554
COPB1	0.15212			NOLA1;GAR1	0.15622			ACTN4	4.7895			CAP1	5.7467
SAMHD1	0.15218			PHB;HEL-S-54e	0.15668			NOL9	4.7832			DHX16;DBP2	5.7377
IDI1	0.15261			CTNND1;DKFZp781O2021	0.15677			SLC25A13;SLC25A12	4.7815			IQGAP1	5.7329
PSMD13	0.15307			CHD4	0.1572			MYH10	4.7729			AHSA1	5.7229
RTN4;NOGOC;Nbla00271	0.15347			SNRNP200	0.15745			TRA1;HEL-S-125m;HSP90B1	4.7693			CCAR2	5.7149
MOV10	0.15388			MOV10	0.15765			ATAD3A;ATAD3B	4.7646			HEL-S-80p;PPP1CB	5.7142
HSPD1	0.15428			SON	0.15778			DDX54	4.7437			TUBB2C;TUBB4B	5.7122
VCL;HEL114	0.1543			MCM4	0.15792			AP1G1	4.7399			TCP1	5.6993
KCTD3	0.15485			FLNC	0.158			NSUN5	4.7398			PSME4	5.6992
HEL-S-73;PSMC6	0.155			IQGAP3	0.15823			PTBP1	4.7391			EED	5.6984
PTBP1	0.15501			ATAD3A	0.15823			RBM15	4.7375			HEL-S-72p;HSPA8	5.6961
PAICS	0.15528			CANX	0.15825			Septin-9	4.7369			USP7	5.6948
TRIM25	0.15535			ACTR3	0.15853			TCP1	4.7339			RPL6	5.6803
TRIP12	0.15543			TUBB2A;TUBB2B;DKFZp566F223	0.1586			PCBP2	4.7324			SON	5.6801
UTP15	0.15574			ATP1B1	0.159			COLGALT1	4.7112			CAND1	5.6724
CCND1	0.15594			STAT1	0.159			FARP1	4.7041			SCFD1	5.6665
MYL12A;MYL12B	0.15632			H1FX	0.15902			AARS	4.7022			HSP90AB1	5.6567
HNRNPR;HNRPR;DKFZp686A13234	0.15633			PLEKHC1;FERMT2	0.15907			RPL9	4.6996			RPS18	5.6558
SGPL1	0.15644			RPS15	0.15911			NCKAP1	4.6946			HNRNPR;HNRPR;DKFZp686A13234	5.6551
AP2B1;DKFZp781K0743	0.15705			SLC25A3	0.15919			CAND1	4.6785			ATXN2L	5.654
PPP2R5C;PPP2R5D	0.15733			HEL-S-124m;HSPA9	0.15924			HEATR1	4.6739			P4HA2;DKFZp686M0919	5.6522
ACOT9	0.15776			HEL-S-45;TGM2	0.15931			NCAPG2	4.6739			DNM1L	5.6498
H2AFY	0.1586			MSH2	0.15954			DYNC1I2	4.6726			CTR9	5.6488
XPO1	0.15869			DDX58	0.15974			ABCF2	4.6714			RIC8A	5.6333
hCG_30204;ACACA	0.1587			KCTD3	0.15992			PRIC295;GCN1L1	4.6714			EBNA1BP2	5.6295
VDAC1	0.15891			DDX39A;DDX39	0.16077			CCT8	4.6686			RBM28	5.6292
GTF3C3	0.15917			HNRNPC;hCG_1641229	0.16104			H2AFY	4.6658			EPB41L2	5.6276
MCM2	0.15957			FAM111A	0.16141			SMARCA5	4.6647			AARS	5.6198
BUB3	0.1602			GPD2	0.16143			RPL18	4.6633			RPL18	5.6139
DYNC1H1	0.16035			NMT1	0.16168			OXSR1	4.6626			hCG_2032701;STT3A	5.6072
SPATA5	0.1606			DDOST	0.1618			SEC24C	4.6561			HEL-S-39;PPIB	5.6055
SMARCA5	0.16068			RHOC;hCG_2043376;RHOA	0.16212			AP3D1	4.6546			VCP	5.6047
PRPF6	0.16095			UPF3B	0.16237			LDHB	4.6485			RPUSD2	5.5978
RBBP4	0.16146			OAT	0.16239			RPL13A;RPL13a	4.6435			TRIM25	5.5707
COPG1;COPG	0.1616			DLAT	0.16269			ERCC3	4.6401			LRRC59	5.5654
PRKDC	0.16238			DDX6	0.16277			SF3B1	4.6297			NEDD4;NEDD4L	5.5634
MYH9	0.16256			RPL18A	0.16291			UTP18	4.6195			VCL;HEL114	5.5624
CAP1	0.16256			RPL15	0.16292			CAPN2	4.6173			LMAN1	5.5623
PRPF4	0.16293			COPA	0.16294			HEL-S-54e;PHB	4.6153			FBL	5.5521
ARCN1;DKFZp686M09245	0.16309			VDAC1	0.16322			SMC2;SMC2L1	4.6033			ST13;ST13P4;hCG_1990625;ST13P5	5.5498
EZH2	0.16314			PRPF19	0.16324			DNAJC10	4.602			HEL-S-68p;PGK1	5.5435
SEC24D	0.16371			PSMD1	0.16326			NUP133	4.5967			PRPF4	5.5404
HDLBP	0.16398			KPNB1	0.16338			LRBA	4.5897			MSH6;GTBP	5.531
CSE1L	0.16408			CDK4	0.1634			MCM7	4.5762			SLC25A13	5.5306
API5	0.16412			LRRC59	0.1634			RPL7	4.5735			CYFIP1;CYFIP2	5.5283
PAPSS2	0.16469			MCM7	0.16352			MCM2	4.5705			RPL15	5.5272
NAA15;NARG1	0.1656			MTHFD1	0.16355			SPTBN1	4.5673			RPL9	5.5114
MCM6	0.16561			SSB	0.16374			HEL-S-28;ILK	4.5638			RPL35A	5.5007
HSP90AB2P	0.16604			CAPZA1	0.16378			ASNS	4.5352			DUS3L	5.4975
EIF5B	0.1664			TUBB3	0.16382			CCAR2	4.534			GTPBP4	5.4867
CNOT1	0.16655			SUPT16H	0.16432			API5	4.5298			SYMPK;SYMPK variant protein	5.4852
SSB	0.16662			SF3B1	0.16501			Septin-10	4.5281			ARPC4;ARPC4-TTLL3	5.484
KHDRBS1	0.16673			LMNA	0.16522			HP1BP3	4.5211			Septin-10	5.4635
FLNC	0.1668			PSMC1	0.16525			PACS1	4.5143			TUBB;TUBB2C	5.4606
ATP6V1A	0.16681			ZCCHC17	0.16594			LSM14B	4.513			CACYBP	5.4539
LRRC40	0.16723			TJP1;DKFZp686A1195;DKFZp686M05161	0.16607			PTK2;FAK;DKFZp666O0110	4.5105			EIF2B5	5.4462
TRA1;HEL-S-125m;HSP90B1	0.16772			RPL14	0.16608			NCAPD3	4.5099			MCM4	5.4405
EPB41L2	0.16804			MAP1B	0.16687			AIMP1	4.508			SLC25A3	5.4148
PRMT1;HRMT1L2	0.16848			XRCC5	0.167			RPL21	4.4968			TUBA4A	5.4132
COPB2	0.16862			DDB1	0.16716			CANX	4.4841			EL52;HSP90AA1	5.4078
CDC2;DKFZp686L20222;CDK1	0.16868			CAD	0.16749			NOC2L	4.4832			RPL37A;RPL37AP8	5.4063
DFNA5	0.16898			SMC1A;DKFZp686L19178	0.16759			DDX42	4.4827			ZNF579	5.4046
TUBA1C	0.1695			THOC2	0.16767			COPA	4.4768			LMNB2	5.3941
DYNC1I2;DNCI2	0.17033			UNC45A	0.16799			RPA1	4.4765			HK1	5.3907
MYO18A;hCG_27198	0.17034			PRIC295;GCN1L1	0.16832			UBE1;UBA1	4.47			ATP2A2	5.382
CS	0.1704			IMP4	0.16841			P4HA2;DKFZp686M0919	4.4685			C1orf24;FAM129A	5.3812
AP2M1	0.17047			LARS	0.16861			EIF6	4.4587			SMC4	5.3686
HADHA	0.17084			CKAP5	0.1687			FSCN1	4.4584			LETM1	5.3615
DDX49	0.1711			SLC25A6;SLC25A4	0.16903			GTPBP1	4.4558			SRPK1	5.3596
GNB2L1	0.17134			PSMC2	0.16961			AP1M1	4.4536			THOC2	5.3566
NUFIP2	0.17149			IPO9	0.16994			AURKB	4.4529			NCKAP1	5.3513
HEATR1	0.17228			ATP6V1A	0.17017			RPS27A	4.4511			RPL28	5.3382
PHF6	0.17243			ATP2A2	0.17027			LAS1L	4.4496			SPTAN1;DKFZp564P0562	5.3241
STAT1	0.17244			AP2B1;DKFZp781K0743	0.1703			MYBBP1A	4.448			TRIM16	5.3241
RRP7A	0.17292			KIF5B	0.17035			RPL35A	4.4381			TUBG1;TUBG2	5.3142
RPN2	0.17322			ABCF1	0.17059			CKAP5	4.4367			ARCN1;DKFZp686M09245	5.3125
PSMD11	0.17374			H2AFY	0.17097			MRE11A	4.4334			H2AFV;H2AFZ	5.3117
CKAP4	0.17407			SF3B3	0.17128			MTHFD1	4.4266			RPA1	5.3085
COPZ1	0.1748			RTN4;NOGOC;Nbla00271	0.17129			RAB1A;RAB1B;RAB1C	4.4238			RPL4	5.3084
AP2A1	0.17521			HEL-S-123m;ATP5A1	0.17141			UMPS	4.42			NELFE;RDBP;NELF-E	5.3074
DKFZp586J0119;EIF2B4	0.17531			FAM62A;ESYT1	0.17193			EIF4A1;EIF4A2	4.4152			COPZ1	5.3006
TUBGCP3	0.17541			KHDRBS1	0.17255			FRG1	4.4115			DKFZp686A111;DKFZp686O0870;GTF3C1	5.2959
DDB1	0.17541			PRPF31	0.17258			QARS	4.4106			SMCHD1	5.2912
SEPT10;DKFZp547B243	0.17564			SMC3	0.17271			HSPD1	4.4062			SF3A1	5.2812
RPL14	0.1757			GARS	0.17285			DNAAF5	4.4058			TUBB6	5.2803
DNAJC13	0.17582			AP2A2	0.17346			NUSAP1	4.4052			PDS5A	5.2741
PHB2	0.176			VPS35;DKFZp686O2462	0.17346			SF3A1	4.4051			HEL-S-73;PSMC6	5.2705
KIAA0368;ECM29	0.17622			ARPC4;ARPC4-TTLL3	0.17349			KHDRBS1	4.3867			ATP13A1	5.2701
MATR3;DKFZp686K23100	0.17673			PRMT5	0.17364			FAM120A	4.38			XPOT	5.2664
LBR	0.17679			CCAR2	0.17366			COPB2	4.3713			RAB5C	5.2565
RCC2	0.17713			DRIP4;PDCD6IP	0.17373			GLMN	4.3706			ARL6IP5	5.2512
SMCHD1	0.17728			NCAPG	0.17397			HNRNPC;hCG_1641229	4.3663			RPL10A	5.2494
RPS6KA3	0.17735			GSTP1	0.17464			LRRC59	4.3608			RRP1B	5.249
DYSF	0.17813			IPO4	0.17498			SERPINH1	4.3604			C9orf88;FAM129B	5.2474
DNMT1	0.17884			PRPF6	0.17505			SLK	4.3572			CCT6A	5.2461
CLTC	0.17937			PTBP1	0.17549			HEL-S-102;HSPB1	4.3547			DRIP4;PDCD6IP	5.2433
PPP2R1A	0.17946			GTF3C3	0.17604			KRT18	4.3515			FHOD1	5.2406
ZW10	0.17946			SART3	0.17606			TARDBP;TDP43	4.3469			SERPINH1	5.2255
SF3B2	0.17956			DPYSL2	0.17651			VAPA	4.3464			HARS	5.2209
PPAN-P2RY11;PPAN	0.17971			NUP93	0.17672			THOC2	4.3415			ABCF2	5.2198
PDHB	0.17997			CSNK2A1;CSNK2A3	0.1768			CYFIP1;CYFIP2	4.3335			RPL24;HEL-S-310	5.2118
SURF4	0.1803			U5-116KD;EFTUD2;SNRP116	0.17728			DDX20	4.3268			RPL13A;RPL13a	5.2057
SRSF9	0.18071			BUB3	0.1777			CUL4B	4.325			SLIRP	5.1931
SF3A1	0.18091			TRIM25	0.17802			PALLD	4.3197			ANXA3	5.1837
HEL-S-102;HSPB1	0.18095			MYO1C	0.17809			H3F3B	4.3168			RPS3	5.1786
CAND2	0.18118			AHCY	0.17813			EEF1G	4.3154			Septin-2	5.1751
NUP160	0.1816			CCND1	0.17824			SRPK2	4.3149			DYNC1H1	5.1716
DNTTIP2	0.1817			SEPT10;DKFZp547B243	0.17856			SRPRB	4.3001			NOC4L	5.1627
KIF2A	0.18171			PSMC4	0.17863			RBM28	4.2964			STAG2	5.1569
TRIM28	0.18176			DNMT1	0.17869			DDOST	4.294			UFL1	5.149
SMC1A;DKFZp686L19178	0.18182			LARP1	0.17931			RPL7A	4.2911			EXOC1	5.1489
CCAR2	0.18189			MSH6;GTBP	0.17992			SPTAN1;DKFZp564P0562	4.2873			NFIC;NFIA	5.137
PSMD12	0.18194			CCNB1;CCNB1V	0.17995			ERCC2	4.2846			XRCC6	5.1363
PDIA6	0.18247			CDC2;DKFZp686L20222;CDK1	0.18052			TUBG1;TUBG2	4.2763			CAD	5.1346
TUBB	0.18257			KHSRP	0.18059			NAA15;NARG1	4.2746			PTRF	5.1303
MCM4	0.1826			SEC23A	0.18116			LIG1	4.2682			DDX21	5.1261
TUBA4A	0.18292			SSRP1	0.18129			MYO1C	4.2609			SRP72;HEL103	5.1232
TUBB6	0.1831			POLR2A	0.18165			PABPC1;PABPC3	4.2574			PRKDC	5.1178
FANCI	0.18313			EML4;EML4-ALK variant 6;EML4-ALK variant 7;EML4-ALK	0.18213			RPS5	4.2434			FADS2	5.1116
ACTN4	0.18318			CSE1L	0.18222			PSMC2	4.2427			NUP133	5.1082
PSMD14	0.18353			ACTN4	0.18306			NUP107	4.2377			FAM62A;ESYT1	5.1023
EEF1D	0.1837			ARL1	0.18318			GNB2L1	4.2325			LRRC47	5.101
C1orf33;MRTO4	0.18371			C14orf166	0.18325			CCT2	4.2313			TUBGCP2	5.1002
CYFIP1	0.18397			GBF1	0.18346			AP1B1	4.2258			KIAA1279;KIF1BP	5.0833
KIAA0196	0.18465			COPB1	0.18356			KPNB1	4.2211			BUB3	5.0784
AP2A2	0.18499			ATP5B;HEL-S-271	0.18364			PSMD3	4.2138			PTCD3	5.078
LMNA	0.18515			DDX54	0.18372			C6orf11;WDR46	4.2099			USP5	5.0682
PRPF31	0.18524			LBR	0.18423			PCBP1	4.2095			USP9X;USP9Y	5.0676
TM9SF3;SMBP	0.18565			GNL2	0.18436			SMC4	4.2071			LPCAT2	5.0659
CKAP5	0.18566			EIF4G2;AAG1	0.18473			MSH6;GTBP	4.196			RPL7A	5.0584
DIAPH1	0.18567			TUBB6	0.18485			CYR61	4.1885			NEK7;NEK6	5.0548
TLN1	0.1857			COPG1;COPG	0.18541			RAD21	4.1803			KPNA2	5.0538
ABCF3	0.18589			HSPD1	0.18545			CTNNB1	4.1797			KPNB1	5.0518
TUBA1B	0.18647			PTDSS1	0.18588			SAR1A	4.1746			COPG1;COPG	5.0504
FAM62A;ESYT1	0.18667			PCBP1	0.18595			HEL-S-123m;ATP5A1	4.174			VAPA	5.039
LSM14A	0.18667			DDX24	0.18602			POLD1	4.1672			PHB2	5.0366
PSMD8;HEL-S-91n	0.18672			Nbla03646;DHCR24	0.18617			NCAPG	4.1633			NUP160	5.0362
RPA1	0.18676			NUP107	0.1868			WDR6;DKFZp434F1720	4.1536			FLNC	5.0356
PRDX4	0.18678			ARCN1;DKFZp686M09245	0.18688			PTCD3	4.1305			DLAT	5.0328
EPPK1	0.1868			DIAPH3	0.18704			TEX10	4.1209			DOCK11	5.0291
CORO1C	0.18684			PSMD13	0.18717			USP5	4.1143			RARS	5.0282
HIST1H4H;HIST1H4A	0.18741			ROCK2	0.18741			FADS2	4.1109			MRPL9	5.0208
CTNND1;DKFZp781O2021	0.18745			SART1	0.18799			TARS	4.108			CUL4B	5.0139
TUBB2C;TUBB4B	0.18745			RPL27A;L27a	0.18818			PES1	4.1074			TECR	5.0093
TAGLN	0.18748			ARF4	0.18857			SMARCA4	4.0943			PNN	5.0092
JUP	0.18753			RANGAP1	0.18884			RPL4	4.093			AP2A2	5.0067
HSD17B4	0.18759			HIST1H2BC;HIST1H2BI;HIST1H2BK;HIST1H2BN;HIST1H2BD;HIST1H2BM;HIST1H2BL;HIST1H2BH;HIST2H2BF;H2BFS	0.18896			CAP1	4.0906			RPL5	5.0008
KIF5B	0.18775			ETF1	0.18907			TRIM28	4.0869			RPP30	4.9992
ATP5C1	0.18822			ACTN1	0.18918			CLTC	4.0843			CCT5;HEL-S-69	4.9873
HSU53209;TRA2A	0.18837			SET;SETSIP	0.18934			SEPT7;Nbla02942;DKFZp686F17268	4.0766			EIF3L	4.9858
PSMD1	0.18857			PRDX1	0.18947			DKFZp686A111;DKFZp686O0870;GTF3C1	4.0732			EXOC4	4.985
MAGED2	0.1887			SEC24D	0.18968			PRKAR2A	4.0713			TKT;HEL107	4.9804
FDPS	0.18873			PRMT1;HRMT1L2	0.18974			DRIP4;PDCD6IP	4.0631			PRIC295;GCN1L1	4.9785
TUBB2A;TUBB2B;DKFZp566F223	0.18933			PDIA6	0.18975			MRPS34	4.0625			AIMP1	4.9785
POLD1	0.18947			USP7	0.1901			AP2B1;DKFZp781K0743	4.0528			TUBA1C	4.9774
NEK7;NEK6	0.18964			HADHA	0.19015			CCT5;HEL-S-69	4.0524			TUBA1B	4.9757
SKIV2L2	0.18974			GTF3C2	0.19024			UFL1	4.0482			KIAA0196	4.9716
ATP5O	0.18979			MYL12A;MYL12B	0.19047			SSRP1	4.0476			ERCC3	4.9659
PSMC3	0.18994			EBNA1BP2	0.19051			UHRF1	4.041			DHCR7	4.963
AARS	0.19002			NUP155	0.19127			TJP2	4.0386			NUDC;NPD011	4.9544
MLLT4	0.19007			MRE11A	0.19155			SMARCC1	4.0381			IPO9	4.9505
SERPINH1	0.19028			FLJ10357;ARHGEF40	0.19197			ARCN1;DKFZp686M09245	4.0253			NUP155	4.9444
SRSF11	0.19028			GLG1	0.19245			SCYL1	4.0162			XRCC5	4.9442
TAGLN2	0.19049			CTNNBL1	0.19286			DNAJA2	4.0112			STT3B	4.9415
GANAB;HEL-S-164nA	0.19053			CAPN1	0.19313			LARP1	4.0111			GNAS;GNAO1;GNAT2;GNAT1;GNAL;GSA;GNAI1;GNAI3;GNAT3	4.9363
PDLIM7	0.19057			DYSF	0.19313			COPG1;COPG	4.0027			XPO5	4.9351
PKP2	0.19077			XPO1	0.19325			EEF1A1;EEF1A1P5;EEF1A1L14;PTI-1	3.9983			MATR3;DKFZp686K23100	4.9323
H3F3B	0.19088			PRKRA	0.19353			XRCC6	3.992			UNC13D	4.9317
PCBP1	0.19102			PGAM1;hCG_2015269;PGAM2;PGAM4	0.19366			ANXA7	3.9883			AP2A1	4.927
OSBP	0.19112			DSG1	0.19462			EL52;HSP90AA1	3.9872			YWHAZ	4.9221
ANXA11	0.19151			HYOU1	0.19469			MGST1	3.986			FTSJ3	4.9199
USP9X;USP9Y	0.19161			PLOD2	0.19472			DHX16;DBP2	3.9679			RPL21	4.9198
ARF4	0.19197			MLLT4	0.19479			HSP90AB1	3.961			ATXN10	4.9189
AP3B1	0.19321			CCAR1	0.19504			PSMD6	3.958			CCND1	4.9181
PACS1	0.19349			RPS5	0.19512			PRKDC	3.9554			DUS2L;DUS2	4.9161
YWHAZ	0.19445			RIC8A	0.19531			SEC23A	3.9537			FAM120A	4.9111
USP5	0.19454			CEBPZ	0.19584			EXOSC10	3.952			AP1B1	4.9097
GART	0.19548			STK10	0.1961			RALY	3.9478			KIAA0368;ECM29	4.9071
PARP1	0.19637			FDPS	0.19642			PFKP	3.9474			PRPF3	4.904
SEC31L1;SEC31A	0.19639			ANXA11	0.19677			HEL-S-73;PSMC6	3.9346			SMC3	4.9039
EXOSC10	0.19678			TM9SF3;SMBP	0.19723			DYNC1H1	3.9317			DKFZp686M088;ATP2B4	4.9035
hCG_2032701;STT3A	0.19751			AP1G1	0.19794			MATR3;DKFZp686K23100	3.9295			CCT2	4.9011
TARS	0.19795			DYNC1H1	0.19795			NNMT	3.9228			WDR36	4.8995
HP1BP3	0.19839			TLN1	0.19841			C1orf33;MRTO4	3.9216			PRKAR1A;DKFZp779L0468;RET/PTC2	4.8978
RPF2	0.1985			SMARCC1;SMARCC2	0.19844			HEL113;VIM	3.9208			RANBP5;IPO5	4.8927
IPO4	0.19864			SRRM2	0.19857			GTF2I	3.9198			RPL18A	4.8778
hCG_2022736;BZW1	0.19881			DNM2	0.19875			CCT4	3.9127			CSE1L	4.8774
GMPPA	0.19885			RAB1A;RAB1B;RAB1C	0.19911			LDHA	3.9124			HEL-S-123m;ATP5A1	4.8621
TUBGCP2	0.19885			DIS3;KIAA1008	0.19961			hCG_30204;ACACA	3.9116			CNOT1	4.8553
SPTBN1	0.19893			PKP2	0.19961			ALDH3A2;DKFZp686E23276	3.9086			PPP6R3;SAPS3	4.844
G6PD	0.19923			USP5	0.19996			EIF3A;eIF3a	3.8995			EEF1A1;EEF1A1P5;EEF1A1L14;PTI-1	4.8415
HEL-S-28;ILK	0.19971			ZNF629	0.20028			EIF4G1;EIF4G1 variant protein	3.8959			SLC25A6;SLC25A4	4.8408
C6orf11;WDR46	0.20037			SNX6	0.20053			CALR	3.891			HEL-S-45;TGM2	4.8403
WDR57;SNRNP40	0.20076			RPA1	0.20109			GEMIN5	3.8908			AP1G1	4.8347
USP7	0.20118			UNC13D	0.20114			SCFD1	3.8866			COLGALT1;GLT25D1	4.8339
POLR1B	0.20136			AP3B1	0.20118			KPNA2	3.8688			DNAJA1	4.8316
MMS19	0.20164			HNRNPUL2-BSCL2;HNRNPUL2	0.20236			crn;DKFZp762M013;CRNKL1	3.8653			EEF1G	4.8292
EIF3D	0.20226			ATP5O	0.20321			RPL18A	3.8637			MYBBP1A	4.8253
ACTN1	0.2023			GPS1	0.20328			RAB5C	3.8543			TUBB3	4.8243
TRMT1L	0.20289			PTGIS;PGIS	0.20332			AP2M1	3.8453			DDX49	4.8216
IRF2BPL	0.20306			MYH9	0.20337			P4HB	3.84			TUBB2A;TUBB2B;DKFZp566F223	4.8211
SMC3	0.20311			TUBA1C	0.20354			TUBB;XTP3TPATP1	3.8341			XPO1	4.8151
SLC3A2	0.20459			DKFZp686A111;DKFZp686O0870;GTF3C1	0.20411			PSMD12	3.8278			GLG1	4.8142
MYH14	0.20476			HIST1H2AH	0.20482			RRBP1	3.8263			SSRP1	4.8029
EIF3F	0.2049			EPPK1	0.20489			SYMPK;SYMPK variant protein	3.8204			H2AFY	4.7982
SMU1	0.20524			TUBB2C;TUBB4B	0.20495			NUP98	3.8142			PSMD3	4.7964
PSMA7;hCG_41772;PSMA8	0.20617			CLTC	0.205			INF2	3.8136			RPL7	4.7953
TUBB3	0.20633			TOP2A	0.20505			CTNNA1	3.8103			EIF2C2;EIF2C3;AGO3;AGO2;AGO1;AGO4	4.7945
PLOD2	0.2079			STRN3	0.20512			DHCR7	3.8101			DNAAF5	4.7917
HEL-S-130P;CTSD	0.20851			NUMA1;NUMA1 variant protein	0.20515			ATP2A2	3.8077			STRAP	4.7814
DNM2	0.20851			LTN1	0.20521			EEF2	3.8			MTA2	4.7802
ENO1	0.20855			CNN3	0.20553			CSRP1	3.7991			NUP93	4.7777
RFC5	0.20871			AARS	0.20559			EIF3E	3.7985			SEC23A	4.7568
MVP	0.20936			CTPS1	0.20571			HDAC2	3.7968			AP3M1	4.7462
UNC13D	0.20944			hCG_2032701;STT3A	0.20595			SUMO2;SUMO3;SUMO4	3.7957			COPB1	4.7454
RANBP5;IPO5	0.20998			SPTAN1;DKFZp564P0562	0.20613			MTA2	3.7945			U2SURP	4.7357
TRIP13	0.21013			SPTBN1	0.20613			ANXA1	3.7917			PAICS	4.7321
PLEKHC1;FERMT2	0.21057			DYNC1I2	0.20646			UTP20	3.7906			EIF4G2;AAG1	4.7246
UTRN	0.21107			ANXA7	0.2066			PLS3	3.7882			EXOSC10	4.7246
WDR77	0.21139			TRIM28	0.20671			XRCC5	3.7865			PABPC4	4.7173
U2SURP	0.21228			CYFIP1	0.20689			SMC1A;DKFZp686L19178	3.7814			FEN1	4.7133
FLNA;FLJ00119	0.21272			MYL6	0.20698			FIZ1	3.7813			FXR2	4.7115
VAPB	0.21278			HEATR1	0.20699			FEN1	3.7812			RACGAP1	4.7031
EIF3I	0.21284			hCG_30204;ACACA	0.20701			PRMT5	3.7743			PLRG1	4.6977
VDP;USO1	0.21365			KIF11	0.2074			ITGB1	3.7727			PABPC1;PABPC3	4.6961
GBF1	0.21492			HEL-S-102;HSPB1	0.20814			MEST	3.7662			VDAC2	4.6869
CSNK2A1;CSNK2A3	0.21536			SMCHD1	0.20816			ATP5O	3.7638			SRP68	4.6859
DKFZp686A111;DKFZp686O0870;GTF3C1	0.21572			HSD17B4	0.20904			CSE1L	3.761			EIF3B	4.6853
EIF3G	0.21654			GSTM3	0.2092			PARP1	3.7595			HEL-S-270;ANXA2;ANXA2P2	4.684
HEL-S-45;TGM2	0.2167			HEL-S-28;ILK	0.20935			TUBA1A;TUBA2;TUBA3C;TUBA3E	3.7498			GNB2L1	4.6795
CTNNA1	0.21673			LPCAT2	0.20957			ABR	3.7461			DKFZp762C1015;XAB2	4.6763
PTGIS;PGIS	0.21763			EXOSC10	0.20983			ASPH	3.7404			CNN2	4.6762
SIN3A	0.21814			MYO18A;hCG_27198	0.20984			UTP15	3.7397			HNRNPD	4.6748
SEC23IP	0.2182			SEC24C	0.20994			DIAPH3	3.7361			PSMD11	4.6691
SEC23A	0.21915			PELP1	0.20997			HACD3	3.7282			WDR6;DKFZp434F1720	4.6664
SCYL1	0.21919			RPN2	0.2108			ATL3	3.7261			TARDBP;TDP43	4.6657
GNAI2	0.21939			EIF4H;WBSCR1;LOC392647	0.2116			GNAI2	3.7223			SUPT16H	4.6563
PRDX1	0.21958			TAGLN	0.2118			STAG1	3.7222			SF3B3	4.6561
SLC25A13	0.2196			RANBP5;IPO5	0.21265			EIF3D	3.7219			PDHB	4.6496
EIF2B5	0.22168			POGZ	0.21283			APOBEC3B;APOBEC3A	3.7145			KIAA1033	4.649
SUPT6H	0.22253			PICALM	0.21336			SNRPA;SNRPB2	3.7124			ENO1	4.6452
EIF4G2;AAG1	0.2234			PS1TP5BP1;ACTB;ACTG1	0.21339			VDAC2	3.7104			TMEM33;SHINC3	4.6417
DCTN1	0.22355			LMNB2	0.21357			HEL-S-30;PKM;PKM2	3.7079			POLE;POLE1	4.637
EIF3L	0.22393			PYGL;PYGM	0.2138			RELA	3.7045			PSMD2	4.6313
NUP205	0.22409			CSRP1	0.21396			ACOT9	3.6981			PFKP	4.6294
PDLIM5	0.2245			UMPS	0.2141			P4HA1	3.6969			TUBGCP3	4.6286
LAS1L	0.22483			MON2	0.21484			SLC3A2	3.6921			NUP98	4.6247
INF2	0.22499			LRBA	0.21505			TMPO	3.6872			SMARCA5	4.6208
FN1;DKFZp686O12165	0.22548			KNTC1	0.21525			TUBA1C	3.687			MAP4	4.62
CORO1B;DKFZp762I166	0.22612			CYB5R3	0.21564			EIF3F	3.6869			EIF3A;eIF3a	4.6196
AP3D1	0.22629			SMU1	0.21572			RPLP0;RPLP0P6	3.6818			RPLP0;RPLP0P6	4.617
RANBP2;hCG_1994636	0.22675			TMPO	0.21573			SNX2	3.6797			RPS10;RPS10P5	4.6103
PALLD	0.22676			SLC25A1	0.21601			VCL;HEL114	3.6661			TNPO1	4.6084
UNC45A	0.22707			FLNA	0.2161			GMPPA	3.6565			RAD21	4.5989
SRP68	0.22724			SUPT5H	0.21679			USP9X;USP9Y	3.6544			PSMD12	4.5976
PLEC	0.22747			EZH2	0.21721			NOL11	3.653			DDX54	4.5878
LMAN1	0.22755			HP1BP3	0.2179			DNAJA1	3.6507			CKAP5	4.5744
Septin-2	0.2276			COPB2	0.21807			PUF60	3.6499			PKP2	4.5688
YTHDC1	0.22797			PALLD	0.21812			IDH2	3.6467			TRMT1L	4.5681
ATAD3A;ATAD3B	0.22817			TUBA4A	0.21932			MCM6	3.6466			UTP15	4.5679
SF3B3	0.22818			DCTN1	0.21934			PLEKHC1;FERMT2	3.6397			SNRPD3	4.5593
RAD21	0.22839			PDCD11	0.21945			UGP2	3.6395			TRIM28	4.5561
MICAL2	0.22922			HSD17B12	0.21977			VDAC1	3.6389			NUP188	4.5546
NUP155	0.22947			ACOT9	0.21979			RPL5	3.6356			ALDH3A2;DKFZp686E23276	4.5531
SPTLC1	0.22957			RFC4	0.2199			NUP93	3.6341			SLC3A2	4.5503
DDX46	0.23248			TUBB	0.22073			GNL3	3.6167			TJP2	4.5477
TMPO	0.23254			RPL37A	0.22078			SURF4	3.6129			IQGAP3	4.5448
PFKL	0.23279			NUP133	0.22117			RPL14	3.6102			GTPBP1	4.5356
ATXN10	0.23285			LMAN1	0.22135			SNX6	3.6096			PALLD	4.533
CEBPZ	0.23289			PHB2	0.22138			NAP1L1	3.6063			HSP90AB2P	4.5314
FLNB;DKFZp686A1668	0.23332			EPB41L2	0.22144			MAP1S	3.6049			SCYL1	4.53
FKBP4	0.23469			SURF4	0.22205			EIF3L	3.6024			RANBP2;hCG_1994636	4.5296
HEL-S-124m;HSPA9	0.23496			RRM2	0.22279			KIF5B	3.602			CYB5R3	4.5082
NUP133	0.23521			MATR3;DKFZp686K23100	0.22315			RRP1B	3.6019			PSMD8;HEL-S-91n	4.5047
NUP107	0.23674			RAD21	0.22352			SUPT16H	3.5979			PEG10	4.4929
HEL-S-128m;PRDX6	0.23704			FAM98A	0.22387			NFIC;NFIA	3.5955			FAM111A	4.4791
EHD1	0.23812				0.22524			TUBB2C;TUBB4B	3.5849			CTNNB1	4.4786
CNN2	0.23838			AP2M1	0.22535			PAICS	3.5735			ARHGAP17	4.4678
ABCD3	0.23845			SLC25A13;SLC25A12	0.22628			PDS5B	3.5696			ACLY;ACLY variant protein	4.4663
VPS18	0.23952			TUBG1;TUBG2	0.22644			PSMD2	3.563			SUPT5H	4.4659
NUMA1;NUMA1 variant protein	0.23975			EIF2A	0.22647			CKAP4	3.5527			DPYSL2	4.4629
DIAPH3	0.24063			GART	0.22665			HNRNPUL2-BSCL2;HNRNPUL2	3.5523			H3F3B	4.4532
NCAPD3	0.24067			TUBGCP3	0.22844			COPB1	3.5495			CCT7	4.4472
RRP9	0.24086			PAK2;PAK3	0.22884			CTNND1;DKFZp781O2021	3.5458			NCAPD2	4.4457
SPG20	0.24098			CNOT1	0.22967			RCC2	3.5425			CDK4	4.4378
SUPT5H	0.24166			CS	0.22985			SNRPN;SNRPB	3.5196			DIAPH3	4.4349
NFIC;NFIA	0.2448			MATN2	0.23007			MGEA5	3.5169			FRG1	4.4264
DHX37	0.24512			TUBGCP2	0.23012			TUBB6	3.5146			HDAC2	4.4235
TUBG1;TUBG2	0.24537			SLC25A5	0.2313			CCND1	3.5041			DDX20	4.4221
DNAJC10	0.24584			MYO1B	0.23143			EPPK1	3.4992			TARS	4.4105
NRBP1	0.24621			VDP;USO1	0.23164			TNPO1	3.4958			NCAPG	4.4046
SART3	0.24642			PRPF4	0.23188			TUBA4A	3.4787			ESYT2	4.3944
P4HA2;DKFZp686M0919	0.24673			TMCO1	0.23259			ALDOA	3.4653			ATP6V1A	4.3869
ANXA7	0.24701			AHNAK	0.2334			ESYT2	3.4604			NOP2	4.3809
PELP1	0.24708			HEL2;YWHAE/FAM22B fusion;YWHAE/FAM22A fusion;YWHAE	0.23439			GBF1	3.4563			HADHB	4.3805
MTHFD1	0.2492			RANBP2;hCG_1994636	0.23498			RAN	3.4518			EPPK1	4.3803
ERCC2	0.25222			USP9X;USP9Y	0.23545			WDR43	3.4469			MAP1S	4.3746
CTNNB1	0.25367			RUVBL1	0.2358			KPNA6;KPNA1;KPNA5	3.4447			PIK3C2A	4.3731
YTHDF2	0.25554			PAPSS2	0.23832			MKI67	3.4443			HNRNPC;hCG_1641229	4.3728
LMNB1	0.25568			DNM1L	0.23838			PFKL	3.4385			RPL14	4.3723
HDAC2	0.2575			NEK7;NEK6	0.23848			DNAJB6	3.4379			NCAPH	4.3643
P4HA1	0.26043			CNN2	0.23859			PSMD13	3.4312			XRN1	4.3565
RB1	0.26177			YTHDF2	0.23867			ENO1	3.4297			HSPA4	4.3548
RANGAP1	0.26305			POP1	0.23921			PRDX3	3.4296			DNAJC13	4.3518
STAG2	0.26405			PITPNB	0.24026			EEF1D	3.4282			CORO1C	4.3491
DBN1	0.26428			PDHB	0.24055			RAB3GAP2	3.4269			PDHA1;PDHA1/LOC79064	4.3429
MRE11A	0.26628			ERCC2	0.24065			RPL34	3.4216			HEL-S-30;PKM;PKM2	4.3408
ASCC3	0.26663			FLNB;DKFZp686A1668	0.24135			BAZ1A	3.418			GBF1	4.3391
TAF2	0.26807			EIF3E	0.24226			FLNC	3.4178			STAT1	4.3286
PS1TP5BP1;ACTB;ACTG1	0.26853			PPAN-P2RY11;PPAN	0.24298			MON2	3.4168			DYNC1I2	4.3273
MYO1B	0.26868			DNAPTP6;SPATS2L	0.2445			PDHB	3.4117			JTV1;AIMP2	4.3117
AHNAK	0.26882			SF3A1	0.24478			LLGL1	3.4109			GARS	4.3113
LA04NC01-25A3.2-001;ADD1	0.27051			OAS3	0.24513			COPS7A	3.4093			SMARCA4	4.2919
CDK11B;CDK11A;CDC2L1;CDC2L2	0.27074			HEL-S-52;WDR1	0.24547			ETF1	3.4075			STAT3	4.2904
TRAP1	0.27103			PFKL	0.2459			PKP2	3.4075			RRBP1	4.2897
RUVBL1	0.27115			SF3B2	0.24606			SLC25A3	3.4073			POLD1	4.2879
CAPN2	0.2723			KIAA0368;ECM29	0.24707			FKBP4	3.4065			HEL70;MSN	4.2836
KRT18	0.27366			PLEC	0.24779			IPO4	3.4054			POGZ	4.2771
SPTAN1;DKFZp564P0562	0.27475			FLJ10154;ARGLU1	0.24885			SRP68	3.4039			ATP5B;HEL-S-271	4.2757
CALD1;DKFZp686P03208	0.27493			TCOF1	0.24976			PSMA7	3.4025			ZNF629	4.2715
CSTF3	0.27625			RASA3	0.25029			CCT7	3.4024			POLR1A	4.2697
ADD3	0.27672			FAM98B	0.25032			CORO1C	3.4021			RCC2	4.2691
HYOU1	0.27676			HDAC2	0.25052			EIF3B	3.4019			CSRP1	4.2662
DDX39A;DDX39	0.27795			ACADVL	0.2513			CNN2	3.3885			PS1TP5BP1;ACTB;ACTG1	4.2662
CFL1;HEL-S-15	0.27824			ACTR1A	0.25196			STRN3	3.3879			DMAP1	4.2597
PLEKHA5	0.27827			PTK2;FAK;DKFZp666O0110	0.2522			XPOT	3.3877			PFKL	4.2572
AP3M1	0.27829			GAPVD1	0.25344			RTN4;NOGOC;Nbla00271	3.3853			EEF2	4.2548
AQR	0.27831			LSM14A	0.25373			XPO1	3.3812			KIF2A	4.2519
PSMD6	0.27856			EHD4	0.25446			RRP9	3.3726			DCTN1	4.249
HACD3	0.27999			TRIP13	0.25506			UGDH;GDH	3.3679			RECQL	4.2476
APOBEC3B	0.28184			TBC1D4	0.25514			NCAPD2	3.3675			RPL34	4.2475
TEFM	0.28254			LMNB1	0.25593			KNTC1	3.3655			ZFR	4.2391
LRBA	0.28435			TYMS	0.25618			GLG1	3.3591			CTNND1;DKFZp781O2021	4.2391
LONP1	0.28436			STRAP	0.25646			TKT;HEL107	3.3541			SRP54	4.233
DNAAF5	0.2854			NUP205	0.25649			STAT1	3.351			EIF4G1;EIF4G1 variant protein	4.22
EIF2A	0.28546			MMS19	0.2566			ACLY;ACLY variant protein	3.3426			HSPH1	4.2181
HSPG2	0.28632			BAT3;BAG6	0.25682			UNC13D	3.3406			CSNK1A1;HEL-S-77p;CSNK1A1L	4.2078
FKBP8	0.28749			FCF1;DKFZp686O2396	0.25747			BUB3	3.34			LDHA	4.2028
AP1B1	0.28963			POLD1	0.25876			EHD1	3.3251			SMC1A;DKFZp686L19178	4.2008
MEPCE	0.29012			STAT3	0.25922			MYOF	3.3178			ATP1A1	4.1957
NCAPH	0.29031			NCAPD3	0.26089			IQGAP3	3.3117			RAB10	4.1911
UBXN4	0.29051			TRIM16	0.26091			HEL-S-124m;HSPA9	3.3112			TM9SF3;SMBP	4.1766
YARS	0.29339			ABCD3	0.26119			GTPBP2	3.3027			ARF1;ARF3;ARF5	4.167
SYMPK;SYMPK variant protein	0.29569			ATP13A1	0.26194			FAM62A;ESYT1	3.3002			SPG20	4.1572
ASNS	0.2965			CDC73	0.26376			EIF4G2;AAG1	3.2928			MRE11A	4.1556
MAP4	0.29662			RPP30	0.26522			G6PD	3.2899			TRMT6	4.1505
NCAPG2	0.29668			PSMD8;HEL-S-91n	0.26649			HEL-S-270;ANXA2;ANXA2P2	3.2897			SEC31L1;SEC31A	4.1399
ZNF787	0.29759			SNX2	0.26715			ATP6V1A	3.2891			DDX47	4.1299
THRAP3	0.29911			PRKCSH	0.26848			RPS6KA3	3.2872			HIST1H4H;HIST1H4A	4.1158
DOCK7	0.29933			ZW10	0.26956			CAD	3.2847			FASN	4.1124
LLGL1	0.29983			DNAJC13	0.27069			CDK4	3.2836			ANKHD1;FLJ00246;ANKRD17	4.1083
SLC38A2	0.30111			TCAF1	0.27117			AQR	3.2792			RBBP7;RBBP4	4.1005
STRAP	0.30152			PDLIM7	0.27155			PRPF4B	3.279			FANCI	4.1001
HEL-S-52;WDR1	0.30215				0.27222			ANXA3	3.279			PSMD6	4.0913
SRRT	0.30219			KIF23	0.27282			AIFM1	3.2762			GNL2	4.0857
HEL2;YWHAE/FAM22B fusion;YWHAE/FAM22A fusion;YWHAE	0.30254			SEC23IP	0.27326			RANGAP1	3.2733			HEL-S-162eP;GAPDH	4.0769
SLK	0.30305			MEPCE	0.2735			RANBP2;hCG_1994636	3.2708			SART3	4.0769
NELFE;RDBP;NELF-E	0.30408			UTRN	0.27367			CACYBP	3.2667			PUF60	4.0768
EEFSEC	0.30463			SEC31L1;SEC31A	0.27597			ATP1A1	3.2654			IPO7	4.0739
RAD50	0.30497			ANKFY1;DKFZp686M19106	0.2763			DCTN1	3.2636			EIF3E	4.0681
BAZ1A	0.30587			ZFR	0.27698			PRMT1;HRMT1L2	3.2525			HACD3	4.0532
PNPLA6	0.30622			ATP2B1	0.27855			ATP5B;HEL-S-271	3.2492			DKFZp586J0119;EIF2B4	4.0362
KHSRP	0.30658			PIK3C2A	0.27875			SMCHD1	3.2379			RNF20	4.0348
C9orf88;FAM129B	0.30767			KDM1A	0.27921			AHCYL1;FGFR2-AHCYL1;AHCYL2	3.228			PSMC5	4.0323
KIAA1033	0.30889			EIF3F	0.27922			RANBP5;IPO5	3.2107			RBM4B	4.0267
PLOD1	0.31005			STT3B	0.28304			ISYNA1	3.2096			MPDU1;HBEBP2BPA	4.0232
STAT3	0.31067			AP1B1	0.2838			PDLIM5	3.2095			MSH2	4.0222
PTK2;FAK;DKFZp666O0110	0.31117			P4HA2;DKFZp686M0919	0.28439			NUP188	3.1999			ANXA1	4.0219
PUF60	0.31299			RRP9	0.28454			EIF3I	3.195			TAF2	4.0215
KIF20A	0.31476			KRT18	0.28461			RAD50	3.1715			EIF3D	4.0182
XPOT	0.31487			DIAPH1	0.28505			PSMD8;HEL-S-91n	3.1706			LARP4B	4.0148
GFPT1	0.32004			LONP1	0.28782			DDX39A;DKFZp547B159	3.1626			UTP6	4.0084
GTF2I	0.32178			SIN3A	0.28864			Nbla03646;DHCR24	3.1603			PSMC2	4.0069
FEN1	0.32483			SRP72;HEL103	0.289			GLS	3.1589			SRPRB	3.9927
PHGDH;HEL-S-113;PGDH3	0.32547			TRMT6	0.28905			PLOD2	3.1528			PTPN1	3.9899
CLUH	0.32605			ELAC2	0.28976			ATP13A1	3.1481			DCAF13	3.9874
CAPZA1;CAPZA2	0.32631			CDK11B;CDK11A;CDC2L1;CDC2L2	0.29355			HEL-S-162eP;GAPDH	3.1446			ZNF207;DKFZp761N202	3.9797
LDHB	0.33215			NELFE;RDBP;NELF-E	0.2942			UTRN	3.1413			SRPR	3.9795
TOE1	0.33325			THRAP3	0.29513			IPO7	3.1382			UTP18	3.976
MGEA5	0.33614			MVP	0.29698			VAC14;DKFZp434J032	3.1305			GNB1	3.9749
CTBP2	0.34037			HEL-S-130P;CTSD	0.29785			SRP54	3.1292			PDCD11	3.9735
HEL-S-14;CNN1	0.34184			FAM120A	0.29898			KIAA0368;ECM29	3.1137			SEC24B	3.9651
PRPF40A;FNBP3	0.34215			UGDH;GDH	0.29996			SF3B3	3.1018			PRMT5	3.9617
COL18A1	0.34424			NUP160	0.30089			FKBP8	3.0947			MLLT4	3.9579
PRPF4B	0.34435			SMEK1;KIAA2010	0.30205			SLC25A5	3.0928			PSMA6	3.95
TCERG1	0.34489			AP1M1	0.3032			DHX38	3.0927			RAN	3.9305
QKI	0.34743			FANCI	0.30488			NUP205	3.0894			LONP1	3.9298
TSR1	0.34803			ATXN10	0.30638			DNAJC13	3.0834			PRDX3	3.9248
P4HB	0.35075			MAPK1;MAPK3;DKFZp686O0215	0.30691			TMEM33;SHINC3	3.0739			HEL-S-269;PDIA3	3.9243
HEL113;VIM	0.35083			P4HB	0.30822			PFN1	3.0691			PLOD2	3.9166
CWC22	0.35099			GFPT1	0.30903			FANCI	3.0461			G6PD	3.9076
NELFA;WHSC2	0.35155			MRPS30	0.30932			CS	3.0448			SUMO2;SUMO3;SUMO4	3.9033
NOC2L	0.35534			DHX8	0.30967			PSMA6	3.0373			KIF5B	3.8951
ESYT2	0.35548			ATP5C1	0.31081			WDHD1	3.0306			ISYNA1	3.889
LMNB2	0.35693			COLGALT1	0.31132			FASN	3.0298			KHSRP	3.8652
SMARCB1	0.35829			TUBA1B	0.31168			BCLAF1	3.0185			NOL6	3.8638
SRP72;HEL103	0.3586			AP3M1	0.31247			DDX19A;DDX19B	3.0052			PRPS1;PRPS1L1;PRPS2	3.8615
TXNRD1	0.36103			RPS12	0.31273			TUBGCP3	3.005			FACL4;ACSL4	3.8612
EXOC2	0.36337			PHGDH;HEL-S-113;PGDH3	0.31427			HSPH1	3.0026			ANAPC1	3.8563
HK1	0.36451			TBCD	0.31442			MTOR	3			EHD1	3.8555
FAF2	0.36531			MYH10	0.31794			RRS1	2.9949			RRP1	3.8413
CALR	0.36989			PDLIM5	0.31848			NCAPH	2.9895			UBR4;ZUBR1	3.8395
HNRNPL	0.37105			HIST1H4H;HIST1H4A	0.3202			DUS2L;DUS2	2.9892			ADD3	3.8296
AHSA1	0.37108			P4HA1	0.32024			PDCD11	2.986			ACOT9	3.8161
AGRN	0.37196			XPOT	0.32033			ARF4	2.982			KTN1	3.8042
ZNF629	0.38227			SCYL1	0.32282			DPYSL2	2.9665			MSMO1	3.8013
DLST	0.38694			PARVA	0.32357			PSMD11	2.9604			SPTLC1	3.7985
DHX8	0.39522			UBE2M	0.32467			CIRH1A	2.9521			EIF3I	3.7968
SCFD1	0.39622			DKFZp586J0119;EIF2B4	0.32519			HUWE1	2.9302			DKFZp434K1130;CDH4;CDH2	3.7964
ANXA3	0.39631			PDHA1;PDHA1/LOC79064	0.32546			SEC24D	2.9298			TCERG1	3.7936
NFKB2	0.39709			FN1;DKFZp686O12165	0.3259			OSBP	2.9252			MOV10	3.7918
USP24	0.4004			EEF1D	0.32763			VPS18	2.9228			GTF2I	3.7882
IGHMBP2	0.40055			MACF1	0.32906			PRDX4	2.9224			PRPF6	3.7784
UBE2M	0.40198			API5	0.32911			HEL-S-45;TGM2	2.9078			PAK2	3.7775
CSA2;IK	0.40572			CSTF3	0.32979			TIMM50	2.8927			PLOD1	3.7749
PTPN1	0.40893			SRPRB	0.33082			KIF23	2.8838			CHERP	3.7557
TRIM16	0.41412			SCFD1	0.33273			GMPS	2.8828			ANXA5;HEL-S-7	3.7418
IPO9	0.41465			APOBEC3B;APOBEC3A	0.33308			HSPA4	2.8781			RANGAP1	3.7384
ACOT7	0.41491			DLST	0.33447			TUBB3	2.8761			GNL3	3.7378
PWP1	0.43454			EIF3G	0.33582			CSDE1;UNR	2.8683			HEL-S-130P;CTSD	3.7369
DKFZp762C1015;XAB2	0.43853			RAD50	0.33704			POGZ	2.8665			NAP1L1	3.7323
DKFZp586A1519;FBLN2	0.44024			DNAAF5	0.33902			HEL-S-128m;PRDX6	2.856			SNX6	3.7304
ARHGAP1	0.4414			NELFA;WHSC2	0.33936			KIAA0196	2.8557			EIF3S1;EIF3J	3.7253
ARL6IP5	0.44277			H3F3B	0.34589			DSTN;HEL32	2.841			RBM25	3.7171
CAPN1	0.45224			PUF60	0.34595			SMC3	2.8173			LAS1L	3.7123
MRPL3	0.45474			HSPA2	0.34716			PDLIM7	2.8164			HELLS	3.7034
RPL35A	0.45797			ATL3	0.34763			ANKZF1	2.8163			RTN4;NOGOC;Nbla00271	3.7002
IMMT	0.47126			DDX46	0.34778			NUP210	2.8097			ALDOA	3.6978
CSRP1	0.47601			INF2	0.3478			CDC42BPB	2.8049			GLS	3.6888
POLA1	0.47869			CSDE1;UNR	0.35134			PICALM	2.7868			C9orf114	3.6693
SEC24C	0.48647			PHF6	0.35278			SRRM2	2.7855			RTN3	3.6641
HEL-S-39;PPIB	0.50196			DNAJC10	0.35306			FDPS	2.7779			INF2	3.6641
GNL3	0.5033			ATP5F1;hCG_39985	0.35628			MATN2	2.7747			LLGL1	3.661
				PPME1	0.35771			CDC73	2.7735			CTBP2	3.6583
				HEL113;VIM	0.3579			LMAN1	2.7675			SRRM2	3.6553
				CBR1;HEL-S-25;CBR3	0.36109			RAB6A;RAB6B;RAB39A	2.763			MTDH	3.6482
				STAG2	0.36279			ATP5C1	2.7621			PDLIM7	3.634
				CTNNA1	0.36287			CAPZB	2.7482			CALD1;DKFZp686P03208	3.6148
				ARG1	0.36699			CSTF3	2.7394			MAT2A;MAT1A	3.6118
				TRMT1L	0.36793			FAU	2.7368			ARHGDIA;HEL-S-47e	3.6052
				DBN1	0.36815			PPP2R1A	2.7362			DKFZp761I2124;EXOC6;SEC15L3	3.5903
				IMPDH2	0.3785			STRAP	2.7317			WDR77	3.5849
				AZGP1	0.38102			DNM1L	2.7226			NUSAP1	3.5845
				PSMA6	0.38335			CNOT1	2.7159			ACBD3	3.5776
				SCAF11	0.38762			DEK	2.6892			RUVBL2	3.5689
				FDFT1	0.38826			DNAJB11	2.6682			DDX46	3.5668
				AGRN	0.39011			DHX8	2.6667			TFRC	3.5624
				SPG20	0.39153			GSTP1	2.6624			GMPPA	3.5516
				NOP16	0.39454			OAT	2.662			GCS1;MOGS	3.5512
				HSPG2	0.39481			IPO11	2.6534			P4HA1	3.5506
				DKFZp762C1015;XAB2	0.39814			RPS12	2.6347			IPO4	3.549
				MRPS2	0.39838			PS1TP5BP1;ACTB;ACTG1	2.6255			KIF20A	3.5339
				TCERG1	0.40443			EML4;EML4-ALK variant 6;EML4-ALK variant 7;EML4-ALK	2.6124			IMMT	3.5329
				RB1	0.40576			TNPO3	2.608			TRMT2A	3.5297
				PACSIN2	0.40654			TUBB2B	2.5991			DKFZp586A1519;FBLN2	3.5155
				DHX16;DBP2	0.41134			TCF25	2.5728			CSTF1	3.5104
				BOP1	0.41212			PAK2	2.5686			TCOF1	3.5077
				EED	0.41255			NUMA1;NUMA1 variant protein	2.5675			CYR61	3.506
				HEL-S-269;PDIA3	0.41287			hCG_31253;FUBP3	2.5462			NCAPD3	3.5038
				LIMA1	0.413			KIF11	2.541			UTP20	3.5008
				WDHD1	0.41487			RBBP7;RBBP4	2.5297			EXOC3;DKFZp762K123	3.4994
				RRP1B	0.41567			CCNB1;CCNB1V	2.5119			MYOF	3.4953
				C9orf88;FAM129B	0.4164			ERLIN2;ERLIN1;SPFH1	2.5115			TOP2A	3.4898
				ARHGAP17	0.41759			TFRC	2.5001			PLEKHC1;FERMT2	3.4756
				GDI2	0.41801			CAPZA1;CAPZA2	2.4941			LDHB	3.473
				CARS	0.41867			COPZ1	2.4907			C6orf11;WDR46	3.4619
				IPO8	0.41871			MSH2	2.4795			RUVBL1	3.4509
				TTLL12	0.42218			HARS	2.478			ACTR1A;ACTR1B	3.4492
				ACO2;ACON	0.42712			TOP2A	2.4677			LTN1	3.4402
				DPYSL3	0.42981			XPO7	2.46			FRYL;DKFZp781A0295	3.4367
				RFC5	0.43614			CTPS1	2.453			DNMT1	3.4352
				COL18A1	0.43788			hRED1;ADARB1	2.4419			HUWE1	3.4314
				HEL-S-14;CNN1	0.43939			U2SURP	2.4381			FMR1	3.4292
				ASNS	0.43979			CDC2;DKFZp686L20222;CDK1	2.4377			MON2	3.4251
				GTF2I	0.4469			IPO9	2.4314			ARF4	3.4181
				C7orf24;GGCT	0.44704			C9orf88;FAM129B	2.4229			EML4;EML4-ALK variant 6;EML4-ALK variant 7;EML4-ALK	3.4106
				AIMP1	0.45683			ZFR	2.418			PRPF4B	3.4063
				POLR1B	0.45786			AHNAK	2.4175			STRN3	3.3785
				TRMT10C	0.45842			HSPA4L	2.4133			STRN	3.3711
				FKBP4	0.46882			RSBN1L	2.413			PSMD13	3.3626
				PWP1	0.46946			GART	2.4121			MICAL2	3.3626
				CSA2;IK	0.48079			SUPT5H	2.4075			HEL-S-52;WDR1	3.3562
				THEX1;ERI1	0.48856			TRIP13	2.4074			MTHFD1	3.3462
				CPSF7	0.49104			HEL-S-112;PDLIM1	2.3899			GMPS	3.3446
				NOL9	0.50391			NFKB2	2.3838			FOCAD	3.3425
								GFPT1	2.3657			HEL-S-124m;HSPA9	3.3408
								LGALS3BP	2.3443			HEL-S-128m;PRDX6	3.3339
								MVP	2.3043			IDH2	3.3336
								ACTR1A	2.3013			NOL11	3.3276
								SRPR	2.2989			BTAF1	3.3265
								PSMC1	2.2972			PSMC1	3.3125
								DKFZp586A1519;FBLN2	2.273			FKBP8	3.3122
								KIAA1033	2.2359			RAD50	3.284
								TANC1	2.213			ANXA11	3.2646
								PTPN23	2.1272			ATP5F1;hCG_39985	3.2622
								PRPS1;PRPS1L1;PRPS2	2.1124			XPO7	3.2507
								AGRN	2.1096			SMARCA2	3.2481
								POLR1B	2.1061			SUPT6H	3.2431
								KRT19	2.0876			LLGL2	3.2193
								HEL70;MSN	2.0829			CTPS1	3.217
								NUP160	2.0599			WDHD1	3.195
								THRAP3	2.0325			NPEPPS	3.1921
								hCG_2022736;BZW1	2.0134			ATP5C1	3.1796
								BOP1	1.9638			IMPDH2	3.1601
												FLJ60424	3.1592
												CD3EAP	3.1519
												TTLL12	3.1508
												CSDE1;UNR	3.1462
												SEC24D	3.1443
												HSPG2	3.1388
												SNX2	3.1264
												PPP2R5C;PPP2R5D	3.1222
												AHCY	3.1179
												OGT	3.1162
												DYSF	3.1127
												ANLN	3.0954
												DKFZp434L1715;WDR11	3.0905
												KIF11	3.0868
												CS	3.0867
												AHNAK	3.078
												EMC1	3.0552
												PPIA	3.0513
												AURKA;AURKC;HEL-S-90	3.0401
												API5	3.0258
												CDC2;DKFZp686L20222;CDK1	3.0234
												GART	3.0035
												MTHFD1L	2.998
												XPO4	2.9902
												PRMT1;HRMT1L2	2.969
												USP24	2.9688
												MYO1B	2.9569
												IPO8	2.9452
												MVP	2.9452
												RRM2	2.945
												hCG_31253;FUBP3	2.9429
												GSTP1	2.93
												RB1	2.8779
												CMAS	2.8727
												DHX38	2.8655
												NFKB2	2.8562
												AIFM1	2.8473
												RPS5	2.8325
												TCAF1	2.8085
												DBN1	2.7987
												MKI67	2.7985
												BMS1	2.7974
												DOCK7	2.777
												ACADVL	2.7688
												KNTC1	2.7522
												CFL1;HEL-S-15	2.7459
												NUP88	2.7349
												PFN1	2.7327
												APOBEC3B	2.7177
												HEL-S-49;TPI1	2.6976
												RTF1	2.6748
												UBAP2L	2.6604
												LGALS1	2.6459
												DKFZp686P09201;SHMT2;HEL-S-51e	2.6439
												ERLIN2;ERLIN1;SPFH1	2.6069
												TMCO1	2.5921
												HNRNPLL;HNRPLL	2.5793
												FLOT2;hCG_1998851	2.5716
												TUBA1A;TUBA2;TUBA3C;TUBA3E	2.5524
												VPS13A	2.5499
												RAB11A;RAB11B	2.5323
												NUP210	2.5306
												GRWD1;DKFZp564C172	2.513
												KPNA6;KPNA5	2.503
												NELFA;WHSC2	2.4911
												MTOR	2.4895
												C16orf62	2.4696
												MATN2	2.4695
												SMEK1;KIAA2010	2.4694
												TXNRD1	2.4601
												SMPD4	2.4486
												PRKCSH	2.3991
												ATP5O	2.3975
												BCLAF1	2.3914
												CCDC47	2.3873
												HBS1L;DKFZp434G247	2.3658
												BAT3;BAG6	2.3634
												DDX39A;DKFZp547B159	2.3629
												JUND	2.3445
												HMMR	2.3386
												RSBN1L	2.3378
												GFPT1	2.3311
												OAT	2.3033
												TRIP13	2.2992
												hCG_2022736;BZW1	2.2937
												POLR2E	2.2895
												KIF2C	2.2883
												IMP4	2.2622
												FBLL1	2.2549
												MED23	2.2493
												DHX8	2.2284
												NOMO3;NOMO1;NOMO2;DKFZp547A1913	2.2171
												SIN3A	2.2007
												LGALS3BP	2.1846
												SRPK2	2.1566
												TCF25	2.1005
												PSMA7;hCG_41772;PSMA8	2.0896
												GAPVD1	2.052
												CUL4A	1.983

## Sheet: venn cutoff 2
https://molbiotools.com/listcompare.php
Item	Occurences	Present In
AARS	4	S1, S2, S3, S4
ABCF1	4	S1, S2, S3, S4
ABCF2	4	S1, S2, S3, S4
ACLY;ACLY variant protein	4	S1, S2, S3, S4
ACOT9	4	S1, S2, S3, S4
ACTN1	4	S1, S2, S3, S4
ACTN4	4	S1, S2, S3, S4
AHNAK	4	S1, S2, S3, S4
AIMP1	4	S1, S2, S3, S4
ALDOA	4	S1, S2, S3, S4
ALYREF	4	S1, S2, S3, S4
ANXA1	4	S1, S2, S3, S4
ANXA11	4	S1, S2, S3, S4
ANXA3	4	S1, S2, S3, S4
ANXA7	4	S1, S2, S3, S4
AP1B1	4	S1, S2, S3, S4
AP1G1	4	S1, S2, S3, S4
AP1M1	4	S1, S2, S3, S4
AP2A1	4	S1, S2, S3, S4
AP2B1;DKFZp781K0743	4	S1, S2, S3, S4
AP2M1	4	S1, S2, S3, S4
AP3B1	4	S1, S2, S3, S4
AP3D1	4	S1, S2, S3, S4
API5	4	S1, S2, S3, S4
ARCN1;DKFZp686M09245	4	S1, S2, S3, S4
ARF4	4	S1, S2, S3, S4
ASNS	4	S1, S2, S3, S4
ATP1A1	4	S1, S2, S3, S4
ATP2A2	4	S1, S2, S3, S4
ATP5B;HEL-S-271	4	S1, S2, S3, S4
ATP5C1	4	S1, S2, S3, S4
ATP5O	4	S1, S2, S3, S4
ATP6V1A	4	S1, S2, S3, S4
ATXN10	4	S1, S2, S3, S4
BUB3	4	S1, S2, S3, S4
BXDC2;BRIX1	4	S1, S2, S3, S4
C6orf11;WDR46	4	S1, S2, S3, S4
C9orf88;FAM129B	4	S1, S2, S3, S4
CACYBP	4	S1, S2, S3, S4
CAD	4	S1, S2, S3, S4
CAND1	4	S1, S2, S3, S4
CANX	4	S1, S2, S3, S4
CAP1	4	S1, S2, S3, S4
CAPRIN1	4	S1, S2, S3, S4
CCAR2	4	S1, S2, S3, S4
CCND1	4	S1, S2, S3, S4
CCT2	4	S1, S2, S3, S4
CCT3	4	S1, S2, S3, S4
CCT4	4	S1, S2, S3, S4
CCT5;HEL-S-69	4	S1, S2, S3, S4
CCT6A	4	S1, S2, S3, S4
CCT7	4	S1, S2, S3, S4
CCT8	4	S1, S2, S3, S4
CDC2;DKFZp686L20222;CDK1	4	S1, S2, S3, S4
CDC5L	4	S1, S2, S3, S4
CDK4	4	S1, S2, S3, S4
CHD4	4	S1, S2, S3, S4
CKAP4	4	S1, S2, S3, S4
CKAP5	4	S1, S2, S3, S4
CLTC	4	S1, S2, S3, S4
CNBP	4	S1, S2, S3, S4
CNN2	4	S1, S2, S3, S4
CNOT1	4	S1, S2, S3, S4
COL18A1	4	S1, S2, S3, S4
COPA	4	S1, S2, S3, S4
COPB1	4	S1, S2, S3, S4
COPB2	4	S1, S2, S3, S4
COPG1;COPG	4	S1, S2, S3, S4
CORO1C	4	S1, S2, S3, S4
CS	4	S1, S2, S3, S4
CSE1L	4	S1, S2, S3, S4
CSNK2A1;CSNK2A3	4	S1, S2, S3, S4
CSRP1	4	S1, S2, S3, S4
CTNNA1	4	S1, S2, S3, S4
CTNNB1	4	S1, S2, S3, S4
CTNND1;DKFZp781O2021	4	S1, S2, S3, S4
CTPS1	4	S1, S2, S3, S4
CUL4B	4	S1, S2, S3, S4
CYR61	4	S1, S2, S3, S4
DARS	4	S1, S2, S3, S4
DCTN1	4	S1, S2, S3, S4
DDB1	4	S1, S2, S3, S4
DDOST	4	S1, S2, S3, S4
DDX1	4	S1, S2, S3, S4
DDX17	4	S1, S2, S3, S4
DDX18	4	S1, S2, S3, S4
DDX21	4	S1, S2, S3, S4
DDX23	4	S1, S2, S3, S4
DDX27	4	S1, S2, S3, S4
DDX39B	4	S1, S2, S3, S4
DDX3X;DDX3Y	4	S1, S2, S3, S4
DDX42	4	S1, S2, S3, S4
DDX5	4	S1, S2, S3, S4
DDX50	4	S1, S2, S3, S4
DDX54	4	S1, S2, S3, S4
DDX56	4	S1, S2, S3, S4
DDX6	4	S1, S2, S3, S4
DHCR7	4	S1, S2, S3, S4
DHX15	4	S1, S2, S3, S4
DHX30	4	S1, S2, S3, S4
DHX36	4	S1, S2, S3, S4
DHX8	4	S1, S2, S3, S4
DHX9	4	S1, S2, S3, S4
DIAPH3	4	S1, S2, S3, S4
DIMT1	4	S1, S2, S3, S4
DKC1	4	S1, S2, S3, S4
DKFZp586J0119;EIF2B4	4	S1, S2, S3, S4
DKFZp686A111;DKFZp686O0870;GTF3C1	4	S1, S2, S3, S4
DKFZp686F18120;TRA2B	4	S1, S2, S3, S4
DKFZp762C1015;XAB2	4	S1, S2, S3, S4
DNAAF5	4	S1, S2, S3, S4
DNAJA1	4	S1, S2, S3, S4
DNAJC13	4	S1, S2, S3, S4
DNAPTP6;SPATS2L	4	S1, S2, S3, S4
DNM2	4	S1, S2, S3, S4
DNMT1	4	S1, S2, S3, S4
DPYSL2	4	S1, S2, S3, S4
DRIP4;PDCD6IP	4	S1, S2, S3, S4
DUS3L	4	S1, S2, S3, S4
DYNC1H1	4	S1, S2, S3, S4
EEF1A1;EEF1A1P5;EEF1A1L14;PTI-1	4	S1, S2, S3, S4
EEF1G	4	S1, S2, S3, S4
EEF2	4	S1, S2, S3, S4
EEFSEC	4	S1, S2, S3, S4
EHD1	4	S1, S2, S3, S4
EIF2A	4	S1, S2, S3, S4
EIF2AK2	4	S1, S2, S3, S4
EIF2S1	4	S1, S2, S3, S4
EIF2S2	4	S1, S2, S3, S4
EIF2S3;EIF2S3L	4	S1, S2, S3, S4
EIF3A;eIF3a	4	S1, S2, S3, S4
EIF3B	4	S1, S2, S3, S4
EIF3C;EIF3CL	4	S1, S2, S3, S4
EIF3D	4	S1, S2, S3, S4
EIF3E	4	S1, S2, S3, S4
EIF3F	4	S1, S2, S3, S4
EIF3I	4	S1, S2, S3, S4
EIF3L	4	S1, S2, S3, S4
EIF4G1;EIF4G1 variant protein	4	S1, S2, S3, S4
EIF4G2;AAG1	4	S1, S2, S3, S4
EIF5B	4	S1, S2, S3, S4
EL52;HSP90AA1	4	S1, S2, S3, S4
ELAVL1	4	S1, S2, S3, S4
ENO1	4	S1, S2, S3, S4
EPB41L2	4	S1, S2, S3, S4
EPPK1	4	S1, S2, S3, S4
EPRS	4	S1, S2, S3, S4
ERCC2	4	S1, S2, S3, S4
ERCC3	4	S1, S2, S3, S4
EXOSC10	4	S1, S2, S3, S4
EZR	4	S1, S2, S3, S4
FADS2	4	S1, S2, S3, S4
FAM62A;ESYT1	4	S1, S2, S3, S4
FANCI	4	S1, S2, S3, S4
FARSB	4	S1, S2, S3, S4
FASN	4	S1, S2, S3, S4
FAU	4	S1, S2, S3, S4
FBL	4	S1, S2, S3, S4
FEN1	4	S1, S2, S3, S4
FKBP4	4	S1, S2, S3, S4
FLII	4	S1, S2, S3, S4
FLNB;DKFZp686A1668	4	S1, S2, S3, S4
FLNC	4	S1, S2, S3, S4
FMR1	4	S1, S2, S3, S4
FN1;DKFZp686O12165	4	S1, S2, S3, S4
FTSJ3	4	S1, S2, S3, S4
FUS	4	S1, S2, S3, S4
FXR1	4	S1, S2, S3, S4
FXR2	4	S1, S2, S3, S4
G3BP1	4	S1, S2, S3, S4
G3BP2	4	S1, S2, S3, S4
G6PD	4	S1, S2, S3, S4
GANAB;HEL-S-164nA	4	S1, S2, S3, S4
GART	4	S1, S2, S3, S4
GBF1	4	S1, S2, S3, S4
GFPT1	4	S1, S2, S3, S4
GLS	4	S1, S2, S3, S4
GNB2L1	4	S1, S2, S3, S4
GRSF1	4	S1, S2, S3, S4
GTF2I	4	S1, S2, S3, S4
GTF3C3	4	S1, S2, S3, S4
GTPBP4	4	S1, S2, S3, S4
H2AFY	4	S1, S2, S3, S4
H3F3B	4	S1, S2, S3, S4
HADHA	4	S1, S2, S3, S4
HARS	4	S1, S2, S3, S4
HDAC2	4	S1, S2, S3, S4
HDLBP	4	S1, S2, S3, S4
HEATR1	4	S1, S2, S3, S4
HEL-S-102;HSPB1	4	S1, S2, S3, S4
HEL-S-123m;ATP5A1	4	S1, S2, S3, S4
HEL-S-124m;HSPA9	4	S1, S2, S3, S4
HEL-S-128m;PRDX6	4	S1, S2, S3, S4
HEL-S-162eP;GAPDH	4	S1, S2, S3, S4
HEL-S-270;ANXA2;ANXA2P2	4	S1, S2, S3, S4
HEL-S-28;ILK	4	S1, S2, S3, S4
HEL-S-30;PKM;PKM2	4	S1, S2, S3, S4
HEL-S-39;PPIB	4	S1, S2, S3, S4
HEL-S-45;TGM2	4	S1, S2, S3, S4
HEL-S-70p;ATIC	4	S1, S2, S3, S4
HEL-S-72p;HSPA8	4	S1, S2, S3, S4
HEL-S-89n;HSPA5	4	S1, S2, S3, S4
HEL113;VIM	4	S1, S2, S3, S4
HIST1H1B	4	S1, S2, S3, S4
HIST1H2AH	4	S1, S2, S3, S4
HIST1H2BC;HIST1H2BI;HIST1H2BK;HIST1H2BN;HIST1H2BD;HIST1H2BM;HIST1H2BL;HIST1H2BH;HIST2H2BF;H2BFS	4	S1, S2, S3, S4
HIST1H4H;HIST1H4A	4	S1, S2, S3, S4
HK1	4	S1, S2, S3, S4
HNRNPA0	4	S1, S2, S3, S4
HNRNPA2B1;HNRPA2B1	4	S1, S2, S3, S4
HNRNPAB	4	S1, S2, S3, S4
HNRNPC;hCG_1641229	4	S1, S2, S3, S4
HNRNPD	4	S1, S2, S3, S4
HNRNPDL	4	S1, S2, S3, S4
HNRNPH1	4	S1, S2, S3, S4
HNRNPH2	4	S1, S2, S3, S4
HNRNPL	4	S1, S2, S3, S4
HNRNPM	4	S1, S2, S3, S4
HNRNPR;HNRPR;DKFZp686A13234	4	S1, S2, S3, S4
HNRNPU;HNRPU	4	S1, S2, S3, S4
HNRNPUL2-BSCL2;HNRNPUL2	4	S1, S2, S3, S4
HNRPA1	4	S1, S2, S3, S4
HNRPA3	4	S1, S2, S3, S4
HNRPF	4	S1, S2, S3, S4
HNRPH3	4	S1, S2, S3, S4
HNRPK;HNRNPK	4	S1, S2, S3, S4
HNRPUL1;HNRNPUL1	4	S1, S2, S3, S4
HP1BP3	4	S1, S2, S3, S4
HSD17B4	4	S1, S2, S3, S4
HSP90AB1	4	S1, S2, S3, S4
HSPA1A	4	S1, S2, S3, S4
HSPD1	4	S1, S2, S3, S4
HSPH1	4	S1, S2, S3, S4
HYOU1	4	S1, S2, S3, S4
IARS	4	S1, S2, S3, S4
IFI16	4	S1, S2, S3, S4
IGF2BP1	4	S1, S2, S3, S4
IGF2BP2	4	S1, S2, S3, S4
IGF2BP3	4	S1, S2, S3, S4
ILF2	4	S1, S2, S3, S4
ILF3	4	S1, S2, S3, S4
INF2	4	S1, S2, S3, S4
IPO4	4	S1, S2, S3, S4
IPO7	4	S1, S2, S3, S4
IPO9	4	S1, S2, S3, S4
IQGAP1	4	S1, S2, S3, S4
IQGAP3	4	S1, S2, S3, S4
KARS	4	S1, S2, S3, S4
KIAA0368;ECM29	4	S1, S2, S3, S4
KIF23	4	S1, S2, S3, S4
KIF2A	4	S1, S2, S3, S4
KIF5B	4	S1, S2, S3, S4
KPNA2	4	S1, S2, S3, S4
KPNB1	4	S1, S2, S3, S4
KRT18	4	S1, S2, S3, S4
LARP1	4	S1, S2, S3, S4
LARS	4	S1, S2, S3, S4
LBR	4	S1, S2, S3, S4
LDHA	4	S1, S2, S3, S4
LDHB	4	S1, S2, S3, S4
LMAN1	4	S1, S2, S3, S4
LMNA	4	S1, S2, S3, S4
LMNB1	4	S1, S2, S3, S4
LMNB2	4	S1, S2, S3, S4
LONP1	4	S1, S2, S3, S4
LRBA	4	S1, S2, S3, S4
LRPPRC	4	S1, S2, S3, S4
LRRC47	4	S1, S2, S3, S4
LRRC59	4	S1, S2, S3, S4
LSM14A	4	S1, S2, S3, S4
LYAR	4	S1, S2, S3, S4
MAGED2	4	S1, S2, S3, S4
MAP1S	4	S1, S2, S3, S4
MAP4	4	S1, S2, S3, S4
MARS	4	S1, S2, S3, S4
MATN2	4	S1, S2, S3, S4
MATR3;DKFZp686K23100	4	S1, S2, S3, S4
MBNL1	4	S1, S2, S3, S4
MCM2	4	S1, S2, S3, S4
MCM3;HCC5	4	S1, S2, S3, S4
MCM4	4	S1, S2, S3, S4
MCM5	4	S1, S2, S3, S4
MCM6	4	S1, S2, S3, S4
MCM7	4	S1, S2, S3, S4
MKI67	4	S1, S2, S3, S4
MLLT4	4	S1, S2, S3, S4
MOV10	4	S1, S2, S3, S4
MRE11A	4	S1, S2, S3, S4
MRPL19	4	S1, S2, S3, S4
MSH2	4	S1, S2, S3, S4
MSH6;GTBP	4	S1, S2, S3, S4
MTA2	4	S1, S2, S3, S4
MTDH	4	S1, S2, S3, S4
MTHFD1	4	S1, S2, S3, S4
MVP	4	S1, S2, S3, S4
MYBBP1A	4	S1, S2, S3, S4
MYH10	4	S1, S2, S3, S4
MYH9	4	S1, S2, S3, S4
MYL12A;MYL12B	4	S1, S2, S3, S4
MYO1C	4	S1, S2, S3, S4
NAA15;NARG1	4	S1, S2, S3, S4
NAP1L1	4	S1, S2, S3, S4
NARS	4	S1, S2, S3, S4
NAT10	4	S1, S2, S3, S4
NCAPD2	4	S1, S2, S3, S4
NCAPD3	4	S1, S2, S3, S4
NCAPG	4	S1, S2, S3, S4
NCAPG2	4	S1, S2, S3, S4
NCAPH	4	S1, S2, S3, S4
NCBP1	4	S1, S2, S3, S4
NCL	4	S1, S2, S3, S4
NELFE;RDBP;NELF-E	4	S1, S2, S3, S4
NFKB2	4	S1, S2, S3, S4
NIFK	4	S1, S2, S3, S4
NMT1	4	S1, S2, S3, S4
NOC2L	4	S1, S2, S3, S4
NOL11	4	S1, S2, S3, S4
NOL6	4	S1, S2, S3, S4
NONO	4	S1, S2, S3, S4
NOP2	4	S1, S2, S3, S4
NOP56	4	S1, S2, S3, S4
NOP58	4	S1, S2, S3, S4
NPM1	4	S1, S2, S3, S4
NSUN2	4	S1, S2, S3, S4
NUMA1;NUMA1 variant protein	4	S1, S2, S3, S4
NUP107	4	S1, S2, S3, S4
NUP133	4	S1, S2, S3, S4
NUP155	4	S1, S2, S3, S4
NUP160	4	S1, S2, S3, S4
NUP205	4	S1, S2, S3, S4
NUP93	4	S1, S2, S3, S4
NXF1	4	S1, S2, S3, S4
OAS3	4	S1, S2, S3, S4
P4HA1	4	S1, S2, S3, S4
P4HA2;DKFZp686M0919	4	S1, S2, S3, S4
P4HB	4	S1, S2, S3, S4
PA2G4	4	S1, S2, S3, S4
PAICS	4	S1, S2, S3, S4
PALLD	4	S1, S2, S3, S4
PAPSS2	4	S1, S2, S3, S4
PARP1	4	S1, S2, S3, S4
PCBP1	4	S1, S2, S3, S4
PDCD11	4	S1, S2, S3, S4
PDHB	4	S1, S2, S3, S4
PDIA6	4	S1, S2, S3, S4
PDLIM5	4	S1, S2, S3, S4
PDLIM7	4	S1, S2, S3, S4
PDS5A	4	S1, S2, S3, S4
PDS5B	4	S1, S2, S3, S4
PES1	4	S1, S2, S3, S4
PFKL	4	S1, S2, S3, S4
PFKP	4	S1, S2, S3, S4
PHB2	4	S1, S2, S3, S4
PHF6	4	S1, S2, S3, S4
PHGDH;HEL-S-113;PGDH3	4	S1, S2, S3, S4
PKP2	4	S1, S2, S3, S4
PLEC	4	S1, S2, S3, S4
PLEKHC1;FERMT2	4	S1, S2, S3, S4
PLOD2	4	S1, S2, S3, S4
PLS3	4	S1, S2, S3, S4
POLD1	4	S1, S2, S3, S4
POLR2A	4	S1, S2, S3, S4
POLR2B	4	S1, S2, S3, S4
POP1	4	S1, S2, S3, S4
PRC1	4	S1, S2, S3, S4
PRIC295;GCN1L1	4	S1, S2, S3, S4
PRKDC	4	S1, S2, S3, S4
PRKRA	4	S1, S2, S3, S4
PRMT1;HRMT1L2	4	S1, S2, S3, S4
PRPF19	4	S1, S2, S3, S4
PRPF3	4	S1, S2, S3, S4
PRPF31	4	S1, S2, S3, S4
PRPF4	4	S1, S2, S3, S4
PRPF4B	4	S1, S2, S3, S4
PRPF6	4	S1, S2, S3, S4
PRPF8	4	S1, S2, S3, S4
PRPS1;PRPS1L1;PRPS2	4	S1, S2, S3, S4
PS1TP5BP1;ACTB;ACTG1	4	S1, S2, S3, S4
PSIP1	4	S1, S2, S3, S4
PSMC1	4	S1, S2, S3, S4
PSMC5	4	S1, S2, S3, S4
PSMD1	4	S1, S2, S3, S4
PSMD11	4	S1, S2, S3, S4
PSMD13	4	S1, S2, S3, S4
PSMD2	4	S1, S2, S3, S4
PSMD3	4	S1, S2, S3, S4
PSMD8;HEL-S-91n	4	S1, S2, S3, S4
PSME4	4	S1, S2, S3, S4
PTBP1	4	S1, S2, S3, S4
PTGIS;PGIS	4	S1, S2, S3, S4
PTK2;FAK;DKFZp666O0110	4	S1, S2, S3, S4
PTRF	4	S1, S2, S3, S4
PUF60	4	S1, S2, S3, S4
PWP2	4	S1, S2, S3, S4
QARS	4	S1, S2, S3, S4
RAD21	4	S1, S2, S3, S4
RAD50	4	S1, S2, S3, S4
RAN	4	S1, S2, S3, S4
RANBP2;hCG_1994636	4	S1, S2, S3, S4
RANBP5;IPO5	4	S1, S2, S3, S4
RANGAP1	4	S1, S2, S3, S4
RARS	4	S1, S2, S3, S4
RBM14	4	S1, S2, S3, S4
RBM39	4	S1, S2, S3, S4
RBMX	4	S1, S2, S3, S4
RCC2	4	S1, S2, S3, S4
RECQL	4	S1, S2, S3, S4
RNMT	4	S1, S2, S3, S4
RPA1	4	S1, S2, S3, S4
RPL10	4	S1, S2, S3, S4
RPL10A	4	S1, S2, S3, S4
RPL11	4	S1, S2, S3, S4
RPL12	4	S1, S2, S3, S4
RPL13	4	S1, S2, S3, S4
RPL13A;RPL13a	4	S1, S2, S3, S4
RPL14	4	S1, S2, S3, S4
RPL15	4	S1, S2, S3, S4
RPL17	4	S1, S2, S3, S4
RPL18	4	S1, S2, S3, S4
RPL18A	4	S1, S2, S3, S4
RPL19	4	S1, S2, S3, S4
RPL21	4	S1, S2, S3, S4
RPL23	4	S1, S2, S3, S4
RPL23A	4	S1, S2, S3, S4
RPL24;HEL-S-310	4	S1, S2, S3, S4
RPL26	4	S1, S2, S3, S4
RPL27	4	S1, S2, S3, S4
RPL27A;L27a	4	S1, S2, S3, S4
RPL29	4	S1, S2, S3, S4
RPL30	4	S1, S2, S3, S4
RPL31	4	S1, S2, S3, S4
RPL32	4	S1, S2, S3, S4
RPL35	4	S1, S2, S3, S4
RPL35A	4	S1, S2, S3, S4
RPL36A	4	S1, S2, S3, S4
RPL38	4	S1, S2, S3, S4
RPL3;rpl3	4	S1, S2, S3, S4
RPL4	4	S1, S2, S3, S4
RPL5	4	S1, S2, S3, S4
RPL6	4	S1, S2, S3, S4
RPL7	4	S1, S2, S3, S4
RPL7A	4	S1, S2, S3, S4
RPL8	4	S1, S2, S3, S4
RPL9	4	S1, S2, S3, S4
RPLP0;RPLP0P6	4	S1, S2, S3, S4
RPN1	4	S1, S2, S3, S4
RPN2	4	S1, S2, S3, S4
RPS10;RPS10P5	4	S1, S2, S3, S4
RPS11	4	S1, S2, S3, S4
RPS13	4	S1, S2, S3, S4
RPS14	4	S1, S2, S3, S4
RPS15	4	S1, S2, S3, S4
RPS15A	4	S1, S2, S3, S4
RPS16	4	S1, S2, S3, S4
RPS17	4	S1, S2, S3, S4
RPS18	4	S1, S2, S3, S4
RPS19	4	S1, S2, S3, S4
RPS20	4	S1, S2, S3, S4
RPS23	4	S1, S2, S3, S4
RPS24	4	S1, S2, S3, S4
RPS25	4	S1, S2, S3, S4
RPS26;RPS26P11	4	S1, S2, S3, S4
RPS27A	4	S1, S2, S3, S4
RPS2;rps2	4	S1, S2, S3, S4
RPS3	4	S1, S2, S3, S4
RPS3A	4	S1, S2, S3, S4
RPS4X	4	S1, S2, S3, S4
RPS5	4	S1, S2, S3, S4
RPS6	4	S1, S2, S3, S4
RPS7	4	S1, S2, S3, S4
RPS8	4	S1, S2, S3, S4
RPS9	4	S1, S2, S3, S4
RPSA;LOC388524	4	S1, S2, S3, S4
RPUSD2	4	S1, S2, S3, S4
RRBP1	4	S1, S2, S3, S4
RRP12	4	S1, S2, S3, S4
RRP9	4	S1, S2, S3, S4
RSL1D1	4	S1, S2, S3, S4
RTCB	4	S1, S2, S3, S4
RTN4;NOGOC;Nbla00271	4	S1, S2, S3, S4
RUVBL1	4	S1, S2, S3, S4
SARS	4	S1, S2, S3, S4
SART1	4	S1, S2, S3, S4
SART3	4	S1, S2, S3, S4
SCFD1	4	S1, S2, S3, S4
SCYL1	4	S1, S2, S3, S4
SEC23A	4	S1, S2, S3, S4
SEC23IP	4	S1, S2, S3, S4
SEC24C	4	S1, S2, S3, S4
SEC24D	4	S1, S2, S3, S4
SEC31L1;SEC31A	4	S1, S2, S3, S4
SEPT7;Nbla02942;DKFZp686F17268	4	S1, S2, S3, S4
SERBP1	4	S1, S2, S3, S4
SERPINH1	4	S1, S2, S3, S4
SF3A1	4	S1, S2, S3, S4
SF3B1	4	S1, S2, S3, S4
SF3B3	4	S1, S2, S3, S4
SFPQ	4	S1, S2, S3, S4
SIN3A	4	S1, S2, S3, S4
SKIV2L2	4	S1, S2, S3, S4
SLC25A3	4	S1, S2, S3, S4
SMARCA5	4	S1, S2, S3, S4
SMC1A;DKFZp686L19178	4	S1, S2, S3, S4
SMC2;SMC2L1	4	S1, S2, S3, S4
SMC3	4	S1, S2, S3, S4
SMC4	4	S1, S2, S3, S4
SMCHD1	4	S1, S2, S3, S4
SND1	4	S1, S2, S3, S4
SNIP1	4	S1, S2, S3, S4
SNRNP200	4	S1, S2, S3, S4
SNRP70	4	S1, S2, S3, S4
SNRPD1	4	S1, S2, S3, S4
SNRPD2	4	S1, S2, S3, S4
SNX6	4	S1, S2, S3, S4
SPTAN1;DKFZp564P0562	4	S1, S2, S3, S4
SPTBN1	4	S1, S2, S3, S4
SRP14	4	S1, S2, S3, S4
SRP68	4	S1, S2, S3, S4
SRP72;HEL103	4	S1, S2, S3, S4
SRP9	4	S1, S2, S3, S4
SRPK1	4	S1, S2, S3, S4
SRPR	4	S1, S2, S3, S4
SRSF1	4	S1, S2, S3, S4
SRSF2	4	S1, S2, S3, S4
SRSF3	4	S1, S2, S3, S4
SRSF5	4	S1, S2, S3, S4
SRSF6	4	S1, S2, S3, S4
SRSF7	4	S1, S2, S3, S4
SRSF9	4	S1, S2, S3, S4
SSB	4	S1, S2, S3, S4
SSRP1	4	S1, S2, S3, S4
STAT1	4	S1, S2, S3, S4
STAT3	4	S1, S2, S3, S4
STAU1	4	S1, S2, S3, S4
STRAP	4	S1, S2, S3, S4
SULF1;DKFZp686F13142	4	S1, S2, S3, S4
SUPT16H	4	S1, S2, S3, S4
SUPT5H	4	S1, S2, S3, S4
SYNCRIP	4	S1, S2, S3, S4
Septin-2	4	S1, S2, S3, S4
Septin-9	4	S1, S2, S3, S4
TAGLN	4	S1, S2, S3, S4
TAGLN2	4	S1, S2, S3, S4
TARDBP;TDP43	4	S1, S2, S3, S4
TARS	4	S1, S2, S3, S4
TBL3	4	S1, S2, S3, S4
TCP1	4	S1, S2, S3, S4
TECR	4	S1, S2, S3, S4
TFRC	4	S1, S2, S3, S4
THOC2	4	S1, S2, S3, S4
TJP1;DKFZp686A1195;DKFZp686M05161	4	S1, S2, S3, S4
TKT;HEL107	4	S1, S2, S3, S4
TLN1	4	S1, S2, S3, S4
TM9SF3;SMBP	4	S1, S2, S3, S4
TMEM33;SHINC3	4	S1, S2, S3, S4
TMPO	4	S1, S2, S3, S4
TNPO1	4	S1, S2, S3, S4
TOP1	4	S1, S2, S3, S4
TOP2A	4	S1, S2, S3, S4
TRA1;HEL-S-125m;HSP90B1	4	S1, S2, S3, S4
TRIM16	4	S1, S2, S3, S4
TRIM25	4	S1, S2, S3, S4
TRIM28	4	S1, S2, S3, S4
TRIP12	4	S1, S2, S3, S4
TRIP13	4	S1, S2, S3, S4
TSR1	4	S1, S2, S3, S4
TUBA1C	4	S1, S2, S3, S4
TUBA4A	4	S1, S2, S3, S4
TUBB2C;TUBB4B	4	S1, S2, S3, S4
TUBB3	4	S1, S2, S3, S4
TUBB6	4	S1, S2, S3, S4
TUBG1;TUBG2	4	S1, S2, S3, S4
TUBGCP2	4	S1, S2, S3, S4
TUBGCP3	4	S1, S2, S3, S4
U2AF1	4	S1, S2, S3, S4
U2AF2	4	S1, S2, S3, S4
U2SURP	4	S1, S2, S3, S4
U5-116KD;EFTUD2;SNRP116	4	S1, S2, S3, S4
UBAP2L	4	S1, S2, S3, S4
UBE1;UBA1	4	S1, S2, S3, S4
UHRF1	4	S1, S2, S3, S4
UNC13D	4	S1, S2, S3, S4
UPF1	4	S1, S2, S3, S4
USP10	4	S1, S2, S3, S4
USP5	4	S1, S2, S3, S4
USP7	4	S1, S2, S3, S4
USP9X;USP9Y	4	S1, S2, S3, S4
UTRN	4	S1, S2, S3, S4
VAPA	4	S1, S2, S3, S4
VARS	4	S1, S2, S3, S4
VCL;HEL114	4	S1, S2, S3, S4
VCP	4	S1, S2, S3, S4
VDAC1	4	S1, S2, S3, S4
VDAC2	4	S1, S2, S3, S4
VDP;USO1	4	S1, S2, S3, S4
VPS35;DKFZp686O2462	4	S1, S2, S3, S4
WBSCR22	4	S1, S2, S3, S4
WDR3	4	S1, S2, S3, S4
WDR36	4	S1, S2, S3, S4
XPO1	4	S1, S2, S3, S4
XPO5	4	S1, S2, S3, S4
XPOT	4	S1, S2, S3, S4
XRCC5	4	S1, S2, S3, S4
XRCC6	4	S1, S2, S3, S4
XRN2	4	S1, S2, S3, S4
YARS	4	S1, S2, S3, S4
YTHDF2	4	S1, S2, S3, S4
YTHDF3	4	S1, S2, S3, S4
YWHAZ	4	S1, S2, S3, S4
ZC3HAV1	4	S1, S2, S3, S4
ZFR	4	S1, S2, S3, S4
ZNF629	4	S1, S2, S3, S4
hCG_2024613;DNAJC9	4	S1, S2, S3, S4
hCG_2032701;STT3A	4	S1, S2, S3, S4
hCG_30204;ACACA	4	S1, S2, S3, S4
ABCD3	3	S1, S2, S4
ACTR1A	3	S1, S2, S3
ADD3	3	S1, S3, S4
AGRN	3	S1, S2, S3
ANLN	3	S1, S2, S4
AP2A2	3	S1, S2, S4
AP3M1	3	S1, S2, S4
AQR	3	S1, S3, S4
ARHGAP17	3	S1, S2, S4
ARL1	3	S2, S3, S4
ARL6IP5	3	S1, S2, S4
ARPC4;ARPC4-TTLL3	3	S1, S2, S4
ASCC3	3	S1, S3, S4
ATAD3A;ATAD3B	3	S1, S3, S4
ATL3	3	S2, S3, S4
ATP13A1	3	S2, S3, S4
BAT3;BAG6	3	S1, S2, S4
CALD1;DKFZp686P03208	3	S1, S2, S4
CALR	3	S1, S2, S3
CAPN1	3	S1, S2, S4
CAPN2	3	S1, S3, S4
CDC73	3	S2, S3, S4
CFL1;HEL-S-15	3	S1, S2, S4
CIRBP	3	S1, S2, S4
CIRH1A	3	S2, S3, S4
COPZ1	3	S1, S3, S4
CSA2;IK	3	S1, S2, S3
CSDE1;UNR	3	S2, S3, S4
CSTF3	3	S1, S2, S3
CTCF	3	S2, S3, S4
CTNNBL1	3	S2, S3, S4
CYB5R3	3	S2, S3, S4
DBN1	3	S1, S2, S4
DDX46	3	S1, S2, S4
DDX47	3	S2, S3, S4
DHX16;DBP2	3	S2, S3, S4
DHX37	3	S1, S3, S4
DIAPH1	3	S1, S2, S3
DKFZp586A1519;FBLN2	3	S1, S3, S4
DKFZp686E2459;RBM10	3	S2, S3, S4
DNAJC10	3	S1, S2, S3
DNM1L	3	S2, S3, S4
DPYSL3	3	S2, S3, S4
DYNC1I2	3	S2, S3, S4
DYSF	3	S1, S2, S4
EED	3	S1, S2, S4
EEF1D	3	S1, S2, S3
EIF3G	3	S1, S2, S3
EIF4A1;EIF4A2	3	S1, S2, S3
EML4;EML4-ALK variant 6;EML4-ALK variant 7;EML4-ALK	3	S2, S3, S4
ESYT2	3	S1, S3, S4
ETF1	3	S2, S3, S4
EWSR1	3	S2, S3, S4
FAM111A	3	S2, S3, S4
FAM120A	3	S2, S3, S4
FDPS	3	S1, S2, S3
FKBP8	3	S1, S3, S4
FLJ10154;ARGLU1	3	S2, S3, S4
FLJ10357;ARHGEF40	3	S2, S3, S4
FSCN1	3	S2, S3, S4
GARS	3	S2, S3, S4
GCS1;MOGS	3	S1, S3, S4
GLG1	3	S2, S3, S4
GMPPA	3	S1, S3, S4
GNAI2	3	S1, S2, S3
GNL3	3	S1, S3, S4
GSTP1	3	S2, S3, S4
H1FX	3	S1, S2, S4
HACD3	3	S1, S3, S4
HEL-S-130P;CTSD	3	S1, S2, S4
HEL-S-14;CNN1	3	S1, S2, S4
HEL-S-269;PDIA3	3	S2, S3, S4
HEL-S-52;WDR1	3	S1, S2, S4
HEL-S-68p;PGK1	3	S2, S3, S4
HEL-S-73;PSMC6	3	S1, S3, S4
HEL70;MSN	3	S2, S3, S4
HSP90AB2P	3	S1, S2, S4
HSPA4	3	S2, S3, S4
HSPG2	3	S1, S2, S4
HSU53209;TRA2A	3	S1, S2, S3
IGHMBP2	3	S1, S3, S4
IMPDH2	3	S2, S3, S4
KCTD3	3	S1, S2, S4
KHDRBS1	3	S1, S2, S3
KHSRP	3	S1, S2, S4
KIAA0196	3	S1, S3, S4
KIAA1033	3	S1, S3, S4
KIF11	3	S2, S3, S4
KNTC1	3	S2, S3, S4
KRR1	3	S1, S3, S4
KTN1	3	S2, S3, S4
LA04NC01-25A3.2-001;ADD1	3	S1, S3, S4
LAS1L	3	S1, S3, S4
LIN28A	3	S2, S3, S4
LLGL1	3	S1, S3, S4
MEPCE	3	S1, S2, S3
MON2	3	S2, S3, S4
MYEF2	3	S1, S3, S4
MYL6	3	S2, S3, S4
MYO18A;hCG_27198	3	S1, S2, S4
MYO1B	3	S1, S2, S4
MYOF	3	S2, S3, S4
NCKAP1	3	S1, S3, S4
NEK7;NEK6	3	S1, S2, S4
NELFA;WHSC2	3	S1, S2, S4
NFIC;NFIA	3	S1, S3, S4
NOLA1;GAR1	3	S1, S2, S3
NUDC;NPD011	3	S1, S2, S4
NUP98	3	S1, S3, S4
Nbla03646;DHCR24	3	S1, S2, S3
OAT	3	S2, S3, S4
PABPC1;PABPC3	3	S2, S3, S4
PACS1	3	S1, S3, S4
PARVA	3	S2, S3, S4
PCBP2;PCBP3	3	S1, S2, S4
PELP1	3	S1, S2, S4
PFN1	3	S2, S3, S4
PHB;HEL-S-54e	3	S1, S2, S4
PLOD1	3	S1, S3, S4
POGZ	3	S2, S3, S4
POLR1A	3	S1, S2, S4
POLR1B	3	S1, S2, S3
PPIA	3	S1, S2, S4
PPP2R1A	3	S1, S2, S3
PRDX4	3	S1, S2, S3
PRMT5	3	S2, S3, S4
PRRC2C	3	S1, S3, S4
PSMA6	3	S2, S3, S4
PSMC2	3	S2, S3, S4
PSMC4	3	S2, S3, S4
PSMD12	3	S1, S3, S4
PSMD6	3	S1, S3, S4
RAB5C	3	S1, S3, S4
RASA3	3	S2, S3, S4
RB1	3	S1, S2, S4
RBM3	3	S1, S2, S3
RIC8A	3	S1, S2, S4
RPF2	3	S1, S2, S3
RPL28	3	S2, S3, S4
RPL34	3	S1, S3, S4
RPL36	3	S1, S2, S4
RPL37A;RPL37AP8	3	S1, S3, S4
RPS6KA3	3	S1, S3, S4
RRP1B	3	S2, S3, S4
SAR1A	3	S1, S3, S4
SCAF11	3	S2, S3, S4
SF3B2	3	S1, S2, S4
SGPL1	3	S1, S3, S4
SLC25A6;SLC25A4	3	S1, S2, S4
SLC3A2	3	S1, S3, S4
SLK	3	S1, S3, S4
SMARCA4	3	S1, S3, S4
SMU1	3	S1, S2, S4
SNRPN;SNRPB	3	S1, S3, S4
SNX2	3	S2, S3, S4
SON	3	S2, S3, S4
SPG20	3	S1, S2, S4
SRPK2	3	S1, S3, S4
SRPRB	3	S2, S3, S4
SRRM2	3	S2, S3, S4
SRRT	3	S1, S2, S4
SRSF4	3	S1, S3, S4
STAG2	3	S1, S2, S4
STRN3	3	S2, S3, S4
SUMO2;SUMO3;SUMO4	3	S2, S3, S4
SURF4	3	S1, S2, S3
SYMPK;SYMPK variant protein	3	S1, S3, S4
TAF15	3	S1, S3, S4
TCERG1	3	S1, S2, S4
THRAP3	3	S1, S2, S3
TJP2	3	S1, S3, S4
TOE1	3	S1, S3, S4
TRAM1	3	S1, S3, S4
TRMT1L	3	S1, S2, S4
TRMT6	3	S2, S3, S4
TUBA1B	3	S1, S2, S4
TUBB2A;TUBB2B;DKFZp566F223	3	S1, S2, S4
UBR4;ZUBR1	3	S1, S3, S4
UGDH;GDH	3	S2, S3, S4
UMPS	3	S1, S2, S3
UTP15	3	S1, S3, S4
UTP18	3	S1, S3, S4
UTP20	3	S1, S3, S4
WDHD1	3	S2, S3, S4
WDR75	3	S1, S3, S4
WDR77	3	S1, S2, S4
YBX1	3	S1, S2, S4
ZNF787	3	S1, S3, S4
hCG_2022736;BZW1	3	S1, S3, S4
hRED1;ADARB1	3	S1, S2, S3
ABR	2	S3, S4
ACADVL	2	S2, S4
ACOT7	2	S1, S2
ADAR	2	S1, S2
AHCY	2	S2, S4
AHSA1	2	S1, S4
AIFM1	2	S3, S4
ALDH3A2;DKFZp686E23276	2	S3, S4
ANXA5;HEL-S-7	2	S2, S4
ANXA6	2	S2, S4
APOBEC3B	2	S1, S4
APOBEC3B;APOBEC3A	2	S2, S3
ARHGDIA;HEL-S-47e	2	S2, S4
ATP2B1	2	S1, S2
ATP5F1;hCG_39985	2	S2, S4
AURKB	2	S2, S3
BAZ1A	2	S1, S3
BCLAF1	2	S3, S4
BMS1	2	S3, S4
BOP1	2	S2, S3
C11orf98;C11orf48	2	S3, S4
C14orf166	2	S1, S2
C1orf33;MRTO4	2	S1, S3
C7orf50;MGC11257	2	S3, S4
CAPZA1;CAPZA2	2	S1, S3
CCAR1	2	S2, S4
CCNB1;CCNB1V	2	S2, S3
CDK11B;CDK11A;CDC2L1;CDC2L2	2	S1, S2
CDKN2A;p14ARF	2	S1, S3
CEBPZ	2	S1, S2
CHD3	2	S3, S4
CMAS	2	S3, S4
COLGALT1	2	S2, S3
CTBP2	2	S1, S4
CYFIP1	2	S1, S2
CYFIP1;CYFIP2	2	S3, S4
DDX20	2	S3, S4
DDX39A;DDX39	2	S1, S2
DDX39A;DKFZp547B159	2	S3, S4
DDX49	2	S1, S4
DDX58	2	S1, S2
DHX38	2	S3, S4
DLAT	2	S2, S4
DLST	2	S1, S2
DOCK7	2	S1, S4
DSG1	2	S1, S2
DUS2L;DUS2	2	S3, S4
EBNA1BP2	2	S2, S4
EEF1E1;EEF1E1-BLOC1S5	2	S3, S4
EIF2B5	2	S1, S4
ERLIN2;ERLIN1;SPFH1	2	S3, S4
EXOC2	2	S1, S3
EZH2	2	S1, S2
FAF1	2	S3, S4
FAM98A	2	S1, S2
FAM98B	2	S2, S4
FARP1	2	S3, S4
FARSLA;FARSA	2	S1, S4
FCF1;DKFZp686O2396	2	S2, S3
FIZ1	2	S3, S4
FLJ60424	2	S1, S4
FLNA	2	S2, S3
FLNA;FLJ00119	2	S1, S4
FRG1	2	S3, S4
GAPVD1	2	S2, S4
GEMIN5	2	S2, S3
GFRA1	2	S3, S4
GMPS	2	S3, S4
GNL2	2	S2, S4
GRWD1;DKFZp564C172	2	S3, S4
GTF3C5	2	S3, S4
GTPBP1	2	S3, S4
HEL-S-112;PDLIM1	2	S2, S3
HEL-S-80p;PPP1CB	2	S2, S4
HEL-S-80p;PPP1CB;PPP1CC;PPP1CA	2	S1, S3
HEL2;YWHAE/FAM22B fusion;YWHAE/FAM22A fusion;YWHAE	2	S1, S2
HELLS	2	S1, S4
HIST1H1D	2	S1, S2
HNRNPLL;HNRPLL	2	S2, S4
HUWE1	2	S3, S4
IDH2	2	S3, S4
IMMT	2	S1, S4
IMP4	2	S2, S4
IPO8	2	S2, S4
ISYNA1	2	S3, S4
JTV1;AIMP2	2	S3, S4
JUP	2	S1, S2
KIF20A	2	S1, S4
LARP4B	2	S3, S4
LARP7	2	S3, S4
LGALS3BP	2	S3, S4
LIG1	2	S3, S4
LPCAT2	2	S2, S4
LSM14B	2	S3, S4
LTN1	2	S2, S4
MEST	2	S1, S3
MGEA5	2	S1, S3
MICAL2	2	S1, S4
MMS19	2	S1, S2
MPHOSPH10	2	S2, S3
MRPL9	2	S1, S4
MRPS2	2	S2, S4
MTOR	2	S3, S4
NOC4L	2	S2, S4
NOL9	2	S2, S3
NOP14	2	S2, S3
NOP16	2	S2, S4
NPEPPS	2	S1, S4
NUP188	2	S3, S4
NUP210	2	S3, S4
NUSAP1	2	S3, S4
OSBP	2	S1, S3
OXSR1	2	S1, S3
PABPC4	2	S3, S4
PAK2	2	S3, S4
PBRM1;PB1	2	S3, S4
PDHA1;PDHA1/LOC79064	2	S2, S4
PICALM	2	S2, S3
PIK3C2A	2	S2, S4
PPAN-P2RY11;PPAN	2	S1, S2
PPP2R5C;PPP2R5D	2	S1, S4
PRDX1	2	S1, S2
PRDX3	2	S3, S4
PRKCSH	2	S2, S4
PRPF40A;FNBP3	2	S1, S3
PRRC2A	2	S3, S4
PSMA7;hCG_41772;PSMA8	2	S1, S4
PSMC3	2	S1, S4
PSMD14	2	S1, S2
PTCD3	2	S3, S4
PTPN1	2	S1, S4
PURA	2	S3, S4
PWP1	2	S1, S2
RAB11A;RAB11B	2	S2, S4
RAB1A;RAB1B;RAB1C	2	S2, S3
RAB32;RAB7L1;RAB38;RAB29	2	S1, S2
RAB3GAP2	2	S3, S4
RACGAP1	2	S1, S4
RALY	2	S3, S4
RBBP7;RBBP4	2	S3, S4
RBM28	2	S3, S4
RBM4	2	S2, S4
RBM4;RBM4B	2	S1, S3
RFC1	2	S3, S4
RFC5	2	S1, S2
RPL22	2	S1, S2
RPL7L1	2	S3, S4
RPP30	2	S2, S4
RPS12	2	S2, S3
RPS27L;LOC392748;RPS27	2	S3, S4
RRM2	2	S2, S4
RRP1	2	S3, S4
RRP7A	2	S1, S3
RSBN1L	2	S3, S4
RTCA	2	S3, S4
RTN3	2	S1, S4
SEPT10;DKFZp547B243	2	S1, S2
SLC25A13	2	S1, S4
SLC25A13;SLC25A12	2	S2, S3
SLC25A5	2	S2, S3
SMARCC1;SMARCC2	2	S2, S4
SMEK1;KIAA2010	2	S2, S4
SNRPA;SNRPB2	2	S1, S3
SNRPD3	2	S3, S4
SPTLC1	2	S1, S4
SRP54	2	S3, S4
SRSF10;SRSF12	2	S2, S4
STT3B	2	S2, S4
SUPT6H	2	S1, S4
SURF6	2	S3, S4
Septin-10	2	S3, S4
TAF2	2	S1, S4
TBC1D4	2	S1, S2
TCAF1	2	S2, S4
TCF25	2	S3, S4
TCOF1	2	S2, S4
THEX1;ERI1	2	S2, S3
TMCO1	2	S2, S4
TRAP1	2	S1, S2
TRMT112;HSPC152	2	S1, S4
TRMT2A	2	S3, S4
TTLL12	2	S2, S4
TUBA1A;TUBA2;TUBA3C;TUBA3E	2	S3, S4
TUBB	2	S1, S2
TXNRD1	2	S1, S4
UBA2	2	S3, S4
UBE2M	2	S1, S2
UFL1	2	S3, S4
UNC45A	2	S1, S2
USP24	2	S1, S4
USP39	2	S3, S4
UTP6	2	S3, S4
VPS18	2	S1, S3
WDR57;SNRNP40	2	S1, S4
WDR6;DKFZp434F1720	2	S3, S4
XPO7	2	S3, S4
ZCCHC17	2	S2, S3
ZFP91-CNTF;hCG_2042749;ZFP91;hCG_2039447	2	S3, S4
ZNF207;DKFZp761N202	2	S2, S4
ZNF579	2	S3, S4
ZW10	2	S1, S2
hCG_31253;FUBP3	2	S3, S4

## Sheet: venn cutoff 5
Item	Occurences	Present In
ABCF1	4	S1, S2, S3, S4
ALYREF	4	S1, S2, S3, S4
BXDC2;BRIX1	4	S1, S2, S3, S4
CAPRIN1	4	S1, S2, S3, S4
CCT3	4	S1, S2, S3, S4
CCT6A	4	S1, S2, S3, S4
CDC5L	4	S1, S2, S3, S4
CNBP	4	S1, S2, S3, S4
DARS	4	S1, S2, S3, S4
DDB1	4	S1, S2, S3, S4
DDX1	4	S1, S2, S3, S4
DDX17	4	S1, S2, S3, S4
DDX18	4	S1, S2, S3, S4
DDX23	4	S1, S2, S3, S4
DDX27	4	S1, S2, S3, S4
DDX39B	4	S1, S2, S3, S4
DDX3X;DDX3Y	4	S1, S2, S3, S4
DDX5	4	S1, S2, S3, S4
DDX50	4	S1, S2, S3, S4
DDX56	4	S1, S2, S3, S4
DDX6	4	S1, S2, S3, S4
DHX15	4	S1, S2, S3, S4
DHX30	4	S1, S2, S3, S4
DHX36	4	S1, S2, S3, S4
DHX9	4	S1, S2, S3, S4
DIMT1	4	S1, S2, S3, S4
DKC1	4	S1, S2, S3, S4
DKFZp686F18120;TRA2B	4	S1, S2, S3, S4
DUS3L	4	S1, S2, S3, S4
EIF2AK2	4	S1, S2, S3, S4
EIF2S1	4	S1, S2, S3, S4
EIF2S2	4	S1, S2, S3, S4
EIF2S3;EIF2S3L	4	S1, S2, S3, S4
EIF5B	4	S1, S2, S3, S4
ELAVL1	4	S1, S2, S3, S4
EPRS	4	S1, S2, S3, S4
EZR	4	S1, S2, S3, S4
FARSB	4	S1, S2, S3, S4
FBL	4	S1, S2, S3, S4
FLII	4	S1, S2, S3, S4
FUS	4	S1, S2, S3, S4
FXR1	4	S1, S2, S3, S4
G3BP1	4	S1, S2, S3, S4
G3BP2	4	S1, S2, S3, S4
GANAB;HEL-S-164nA	4	S1, S2, S3, S4
GRSF1	4	S1, S2, S3, S4
GTF3C3	4	S1, S2, S3, S4
GTPBP4	4	S1, S2, S3, S4
HADHA	4	S1, S2, S3, S4
HDLBP	4	S1, S2, S3, S4
HEL-S-70p;ATIC	4	S1, S2, S3, S4
HEL-S-89n;HSPA5	4	S1, S2, S3, S4
HIST1H1B	4	S1, S2, S3, S4
HIST1H2BC;HIST1H2BI;HIST1H2BK;HIST1H2BN;HIST1H2BD;HIST1H2BM;HIST1H2BL;HIST1H2BH;HIST2H2BF;H2BFS	4	S1, S2, S3, S4
HNRNPA0	4	S1, S2, S3, S4
HNRNPA2B1;HNRPA2B1	4	S1, S2, S3, S4
HNRNPAB	4	S1, S2, S3, S4
HNRNPDL	4	S1, S2, S3, S4
HNRNPH1	4	S1, S2, S3, S4
HNRNPH2	4	S1, S2, S3, S4
HNRNPM	4	S1, S2, S3, S4
HNRNPR;HNRPR;DKFZp686A13234	4	S1, S2, S3, S4
HNRNPU;HNRPU	4	S1, S2, S3, S4
HNRPA1	4	S1, S2, S3, S4
HNRPA3	4	S1, S2, S3, S4
HNRPF	4	S1, S2, S3, S4
HNRPH3	4	S1, S2, S3, S4
HNRPUL1;HNRNPUL1	4	S1, S2, S3, S4
HSPA1A	4	S1, S2, S3, S4
IARS	4	S1, S2, S3, S4
IFI16	4	S1, S2, S3, S4
IGF2BP1	4	S1, S2, S3, S4
IGF2BP2	4	S1, S2, S3, S4
IGF2BP3	4	S1, S2, S3, S4
ILF2	4	S1, S2, S3, S4
ILF3	4	S1, S2, S3, S4
IQGAP1	4	S1, S2, S3, S4
KARS	4	S1, S2, S3, S4
LARS	4	S1, S2, S3, S4
LBR	4	S1, S2, S3, S4
LMNA	4	S1, S2, S3, S4
LRPPRC	4	S1, S2, S3, S4
LRRC47	4	S1, S2, S3, S4
LYAR	4	S1, S2, S3, S4
MAGED2	4	S1, S2, S3, S4
MARS	4	S1, S2, S3, S4
MBNL1	4	S1, S2, S3, S4
MCM4	4	S1, S2, S3, S4
MCM5	4	S1, S2, S3, S4
MYL12A;MYL12B	4	S1, S2, S3, S4
NARS	4	S1, S2, S3, S4
NAT10	4	S1, S2, S3, S4
NCBP1	4	S1, S2, S3, S4
NCL	4	S1, S2, S3, S4
NIFK	4	S1, S2, S3, S4
NMT1	4	S1, S2, S3, S4
NONO	4	S1, S2, S3, S4
NOP56	4	S1, S2, S3, S4
NOP58	4	S1, S2, S3, S4
NPM1	4	S1, S2, S3, S4
NSUN2	4	S1, S2, S3, S4
NXF1	4	S1, S2, S3, S4
PA2G4	4	S1, S2, S3, S4
PDIA6	4	S1, S2, S3, S4
PDS5A	4	S1, S2, S3, S4
POLR2A	4	S1, S2, S3, S4
POLR2B	4	S1, S2, S3, S4
PRC1	4	S1, S2, S3, S4
PRKRA	4	S1, S2, S3, S4
PRPF19	4	S1, S2, S3, S4
PRPF31	4	S1, S2, S3, S4
PRPF8	4	S1, S2, S3, S4
PSIP1	4	S1, S2, S3, S4
PSME4	4	S1, S2, S3, S4
PTRF	4	S1, S2, S3, S4
PWP2	4	S1, S2, S3, S4
RARS	4	S1, S2, S3, S4
RBM14	4	S1, S2, S3, S4
RBM39	4	S1, S2, S3, S4
RBMX	4	S1, S2, S3, S4
RNMT	4	S1, S2, S3, S4
RPL10	4	S1, S2, S3, S4
RPL11	4	S1, S2, S3, S4
RPL12	4	S1, S2, S3, S4
RPL13	4	S1, S2, S3, S4
RPL15	4	S1, S2, S3, S4
RPL17	4	S1, S2, S3, S4
RPL19	4	S1, S2, S3, S4
RPL23	4	S1, S2, S3, S4
RPL23A	4	S1, S2, S3, S4
RPL24;HEL-S-310	4	S1, S2, S3, S4
RPL26	4	S1, S2, S3, S4
RPL27	4	S1, S2, S3, S4
RPL27A;L27a	4	S1, S2, S3, S4
RPL29	4	S1, S2, S3, S4
RPL30	4	S1, S2, S3, S4
RPL31	4	S1, S2, S3, S4
RPL32	4	S1, S2, S3, S4
RPL35	4	S1, S2, S3, S4
RPL36A	4	S1, S2, S3, S4
RPL38	4	S1, S2, S3, S4
RPL3;rpl3	4	S1, S2, S3, S4
RPL8	4	S1, S2, S3, S4
RPN1	4	S1, S2, S3, S4
RPS11	4	S1, S2, S3, S4
RPS13	4	S1, S2, S3, S4
RPS14	4	S1, S2, S3, S4
RPS15	4	S1, S2, S3, S4
RPS15A	4	S1, S2, S3, S4
RPS16	4	S1, S2, S3, S4
RPS17	4	S1, S2, S3, S4
RPS18	4	S1, S2, S3, S4
RPS19	4	S1, S2, S3, S4
RPS20	4	S1, S2, S3, S4
RPS23	4	S1, S2, S3, S4
RPS24	4	S1, S2, S3, S4
RPS25	4	S1, S2, S3, S4
RPS26;RPS26P11	4	S1, S2, S3, S4
RPS2;rps2	4	S1, S2, S3, S4
RPS3A	4	S1, S2, S3, S4
RPS4X	4	S1, S2, S3, S4
RPS6	4	S1, S2, S3, S4
RPS7	4	S1, S2, S3, S4
RPS8	4	S1, S2, S3, S4
RPS9	4	S1, S2, S3, S4
RPUSD2	4	S1, S2, S3, S4
RRP12	4	S1, S2, S3, S4
RSL1D1	4	S1, S2, S3, S4
RTCB	4	S1, S2, S3, S4
SARS	4	S1, S2, S3, S4
SART1	4	S1, S2, S3, S4
SERBP1	4	S1, S2, S3, S4
SFPQ	4	S1, S2, S3, S4
SNIP1	4	S1, S2, S3, S4
SNRNP200	4	S1, S2, S3, S4
SNRP70	4	S1, S2, S3, S4
SNRPD1	4	S1, S2, S3, S4
SNRPD2	4	S1, S2, S3, S4
SRP14	4	S1, S2, S3, S4
SRP9	4	S1, S2, S3, S4
SRPK1	4	S1, S2, S3, S4
SRSF1	4	S1, S2, S3, S4
SRSF2	4	S1, S2, S3, S4
SRSF3	4	S1, S2, S3, S4
SRSF5	4	S1, S2, S3, S4
SRSF6	4	S1, S2, S3, S4
SRSF7	4	S1, S2, S3, S4
SRSF9	4	S1, S2, S3, S4
SSB	4	S1, S2, S3, S4
STAU1	4	S1, S2, S3, S4
SULF1;DKFZp686F13142	4	S1, S2, S3, S4
SYNCRIP	4	S1, S2, S3, S4
TBL3	4	S1, S2, S3, S4
TECR	4	S1, S2, S3, S4
TOP1	4	S1, S2, S3, S4
TRIM25	4	S1, S2, S3, S4
TRIP12	4	S1, S2, S3, S4
U2AF1	4	S1, S2, S3, S4
U2AF2	4	S1, S2, S3, S4
U5-116KD;EFTUD2;SNRP116	4	S1, S2, S3, S4
UPF1	4	S1, S2, S3, S4
USP10	4	S1, S2, S3, S4
VARS	4	S1, S2, S3, S4
VCP	4	S1, S2, S3, S4
VPS35;DKFZp686O2462	4	S1, S2, S3, S4
WBSCR22	4	S1, S2, S3, S4
WDR3	4	S1, S2, S3, S4
XRN2	4	S1, S2, S3, S4
YTHDF3	4	S1, S2, S3, S4
ZC3HAV1	4	S1, S2, S3, S4
hCG_2024613;DNAJC9	4	S1, S2, S3, S4
ABCF2	3	S1, S2, S4
ACTN1	3	S2, S3, S4
ACTN4	3	S1, S2, S4
AP2A1	3	S1, S2, S3
AP2A2	3	S1, S2, S4
AP2B1;DKFZp781K0743	3	S1, S2, S4
AP3B1	3	S1, S3, S4
ARCN1;DKFZp686M09245	3	S1, S2, S4
ARL1	3	S2, S3, S4
ARPC4;ARPC4-TTLL3	3	S1, S2, S4
ATP2A2	3	S1, S2, S4
BUB3	3	S1, S2, S4
CACYBP	3	S1, S2, S4
CAD	3	S1, S2, S4
CAND1	3	S1, S2, S4
CANX	3	S1, S2, S4
CAP1	3	S1, S2, S4
CCAR2	3	S1, S2, S4
CCT4	3	S1, S2, S4
CCT8	3	S1, S2, S4
CHD4	3	S1, S2, S4
CIRBP	3	S1, S2, S4
CKAP4	3	S1, S2, S4
COPA	3	S1, S2, S4
COPG1;COPG	3	S1, S2, S4
CSNK2A1;CSNK2A3	3	S2, S3, S4
CTCF	3	S2, S3, S4
CTNNBL1	3	S2, S3, S4
CUL4B	3	S1, S2, S4
DDOST	3	S1, S2, S4
DDX21	3	S1, S2, S4
DDX42	3	S1, S2, S4
DKFZp686E2459;RBM10	3	S2, S3, S4
DNAPTP6;SPATS2L	3	S1, S3, S4
DNMT1	3	S1, S2, S3
DRIP4;PDCD6IP	3	S1, S2, S4
EEFSEC	3	S2, S3, S4
EIF3C;EIF3CL	3	S1, S2, S4
EL52;HSP90AA1	3	S1, S2, S4
EPB41L2	3	S1, S3, S4
EWSR1	3	S2, S3, S4
FADS2	3	S1, S2, S4
FAM62A;ESYT1	3	S1, S2, S4
FAU	3	S1, S2, S4
FLJ10357;ARHGEF40	3	S2, S3, S4
FLNC	3	S1, S2, S4
FMR1	3	S1, S2, S3
FTSJ3	3	S1, S2, S3
FXR2	3	S1, S2, S3
H1FX	3	S1, S2, S4
HARS	3	S1, S2, S4
HEL-S-39;PPIB	3	S2, S3, S4
HEL-S-72p;HSPA8	3	S1, S2, S4
HIST1H2AH	3	S1, S3, S4
HK1	3	S2, S3, S4
HNRNPD	3	S1, S2, S3
HNRNPL	3	S2, S3, S4
HNRPK;HNRNPK	3	S1, S2, S4
HSD17B4	3	S1, S3, S4
HSP90AB1	3	S1, S2, S4
HSPD1	3	S1, S2, S4
HSU53209;TRA2A	3	S1, S2, S3
HYOU1	3	S2, S3, S4
KCTD3	3	S1, S2, S4
KIF2A	3	S1, S2, S3
KPNA2	3	S1, S2, S4
KPNB1	3	S1, S2, S4
KRR1	3	S1, S3, S4
LARP1	3	S1, S2, S4
LIN28A	3	S2, S3, S4
LRRC59	3	S1, S2, S4
LSM14A	3	S1, S3, S4
MCM2	3	S1, S2, S4
MCM3;HCC5	3	S1, S2, S4
MCM6	3	S1, S2, S4
MCM7	3	S1, S2, S4
MLLT4	3	S1, S2, S3
MOV10	3	S1, S2, S3
MRPL19	3	S1, S2, S4
MSH6;GTBP	3	S1, S2, S4
MTDH	3	S1, S2, S3
MYEF2	3	S1, S3, S4
MYH9	3	S1, S3, S4
MYO1C	3	S1, S2, S4
NAA15;NARG1	3	S1, S2, S4
NOL6	3	S1, S2, S3
NOLA1;GAR1	3	S1, S2, S3
OAS3	3	S1, S3, S4
PAPSS2	3	S1, S3, S4
PCBP1	3	S1, S2, S4
PCBP2;PCBP3	3	S1, S2, S4
PDS5B	3	S1, S2, S4
PES1	3	S1, S2, S4
PHB;HEL-S-54e	3	S1, S2, S4
PHF6	3	S1, S3, S4
PLS3	3	S1, S2, S4
POP1	3	S1, S3, S4
PRKDC	3	S1, S2, S4
PRPF3	3	S1, S2, S3
PRPF4	3	S1, S3, S4
PRPF6	3	S1, S2, S3
PRRC2C	3	S1, S3, S4
PSMC4	3	S2, S3, S4
PSMD1	3	S1, S2, S4
PTBP1	3	S1, S2, S4
QARS	3	S1, S2, S4
RBM3	3	S1, S2, S3
RECQL	3	S1, S2, S3
RPL10A	3	S1, S2, S4
RPL13A;RPL13a	3	S1, S2, S4
RPL18	3	S1, S2, S4
RPL36	3	S1, S2, S4
RPL4	3	S1, S2, S4
RPL5	3	S1, S2, S4
RPL6	3	S1, S2, S4
RPL7A	3	S1, S2, S4
RPL9	3	S1, S2, S4
RPS10;RPS10P5	3	S1, S2, S3
RPS27A	3	S1, S2, S4
RPS3	3	S1, S2, S4
RPSA;LOC388524	3	S1, S2, S4
SEPT7;Nbla02942;DKFZp686F17268	3	S1, S2, S4
SERPINH1	3	S1, S2, S4
SF3B1	3	S1, S2, S4
SGPL1	3	S1, S3, S4
SKIV2L2	3	S1, S2, S4
SLC25A3	3	S1, S2, S4
SMC2;SMC2L1	3	S1, S2, S4
SMC4	3	S1, S2, S4
SND1	3	S1, S2, S4
SON	3	S2, S3, S4
SRSF4	3	S1, S3, S4
Septin-2	3	S2, S3, S4
Septin-9	3	S1, S2, S4
TAF15	3	S1, S3, S4
TAGLN	3	S1, S3, S4
TAGLN2	3	S1, S2, S4
TCP1	3	S1, S2, S4
THOC2	3	S1, S2, S4
TJP1;DKFZp686A1195;DKFZp686M05161	3	S1, S2, S4
TMPO	3	S2, S3, S4
TRA1;HEL-S-125m;HSP90B1	3	S1, S2, S4
TRAM1	3	S1, S3, S4
TSR1	3	S2, S3, S4
TUBB6	3	S1, S2, S4
UBAP2L	3	S1, S2, S3
UBE1;UBA1	3	S1, S2, S4
UHRF1	3	S1, S2, S4
USP7	3	S2, S3, S4
VAPA	3	S1, S2, S4
VCL;HEL114	3	S1, S2, S4
VDAC1	3	S1, S2, S4
WDR36	3	S1, S2, S3
WDR75	3	S1, S3, S4
XPO5	3	S1, S2, S3
XRCC6	3	S1, S2, S4
YBX1	3	S1, S2, S4
YWHAZ	3	S1, S2, S3
AARS	2	S1, S4
ACLY;ACLY variant protein	2	S1, S2
ADAR	2	S1, S2
ALDOA	2	S1, S2
ANLN	2	S1, S2
ANXA1	2	S1, S2
ANXA11	2	S1, S3
ANXA3	2	S2, S4
ANXA6	2	S2, S4
AP1M1	2	S1, S4
AP2M1	2	S1, S4
AP3D1	2	S2, S4
ARF4	2	S1, S2
ARL6IP5	2	S2, S4
ASCC3	2	S3, S4
ATP1A1	2	S1, S2
ATP5B;HEL-S-271	2	S1, S2
ATP6V1A	2	S1, S2
C11orf98;C11orf48	2	S3, S4
C14orf166	2	S1, S2
C7orf50;MGC11257	2	S3, S4
CAPN1	2	S2, S4
CCND1	2	S1, S2
CCT2	2	S1, S2
CCT5;HEL-S-69	2	S1, S2
CCT7	2	S1, S2
CDC2;DKFZp686L20222;CDK1	2	S1, S2
CDK4	2	S1, S2
CDKN2A;p14ARF	2	S1, S3
CHD3	2	S3, S4
CIRH1A	2	S2, S4
CKAP5	2	S1, S2
CLTC	2	S1, S4
COL18A1	2	S3, S4
COPB1	2	S1, S2
COPB2	2	S1, S4
COPZ1	2	S1, S4
CORO1C	2	S1, S2
CSE1L	2	S1, S2
CTNND1;DKFZp781O2021	2	S1, S2
CYR61	2	S1, S2
DDX47	2	S2, S3
DDX54	2	S1, S2
DDX58	2	S1, S2
DHCR7	2	S1, S2
DHX37	2	S3, S4
DIAPH1	2	S1, S3
DKFZp586J0119;EIF2B4	2	S1, S3
DLAT	2	S2, S4
DNAJA1	2	S1, S2
DPYSL2	2	S1, S2
DPYSL3	2	S3, S4
DSG1	2	S1, S2
DYNC1H1	2	S1, S4
DYSF	2	S1, S2
EBNA1BP2	2	S2, S4
EED	2	S1, S4
EEF1A1;EEF1A1P5;EEF1A1L14;PTI-1	2	S1, S2
EEF1E1;EEF1E1-BLOC1S5	2	S3, S4
EEF1G	2	S1, S2
EEF2	2	S1, S2
EIF3A;eIF3a	2	S1, S2
EIF3B	2	S1, S2
EIF4A1;EIF4A2	2	S1, S2
EIF4G1;EIF4G1 variant protein	2	S1, S2
ERCC3	2	S1, S2
ETF1	2	S2, S4
FAF1	2	S3, S4
FAM111A	2	S2, S3
FARSLA;FARSA	2	S1, S4
FASN	2	S1, S2
FLJ10154;ARGLU1	2	S3, S4
FLNB;DKFZp686A1668	2	S3, S4
FN1;DKFZp686O12165	2	S3, S4
FSCN1	2	S2, S4
GCS1;MOGS	2	S1, S3
GFRA1	2	S3, S4
GLS	2	S1, S2
GNB2L1	2	S1, S2
GTF3C5	2	S3, S4
H2AFY	2	S1, S2
HEATR1	2	S1, S4
HEL-S-102;HSPB1	2	S1, S4
HEL-S-123m;ATP5A1	2	S1, S2
HEL-S-162eP;GAPDH	2	S1, S2
HEL-S-270;ANXA2;ANXA2P2	2	S1, S2
HEL-S-30;PKM;PKM2	2	S1, S2
HEL-S-68p;PGK1	2	S2, S4
HEL-S-73;PSMC6	2	S1, S4
HEL-S-80p;PPP1CB	2	S2, S4
HEL-S-80p;PPP1CB;PPP1CC;PPP1CA	2	S1, S3
HIST1H1D	2	S1, S2
HNRNPC;hCG_1641229	2	S1, S2
HNRNPUL2-BSCL2;HNRNPUL2	2	S1, S4
HSP90AB2P	2	S1, S2
HSPH1	2	S1, S2
IGHMBP2	2	S3, S4
IPO7	2	S1, S2
IQGAP3	2	S1, S2
JUP	2	S1, S2
KHDRBS1	2	S1, S2
KIF23	2	S1, S4
KIF5B	2	S1, S2
KTN1	2	S2, S3
LA04NC01-25A3.2-001;ADD1	2	S3, S4
LARP7	2	S3, S4
LDHA	2	S1, S2
LMNB1	2	S3, S4
LMNB2	2	S3, S4
MAP1S	2	S1, S2
MAP4	2	S2, S3
MKI67	2	S1, S2
MPHOSPH10	2	S2, S3
MRPL9	2	S1, S4
MSH2	2	S1, S2
MTA2	2	S1, S2
MYBBP1A	2	S1, S2
MYH10	2	S1, S4
MYL6	2	S3, S4
MYO18A;hCG_27198	2	S1, S4
NAP1L1	2	S1, S2
NCAPD2	2	S1, S2
NCAPG	2	S1, S2
NCAPG2	2	S2, S4
NCKAP1	2	S1, S4
NEK7;NEK6	2	S1, S4
NELFE;RDBP;NELF-E	2	S3, S4
NOC2L	2	S2, S4
NOC4L	2	S2, S4
NOL11	2	S1, S2
NOP14	2	S2, S3
NOP2	2	S1, S2
NUDC;NPD011	2	S1, S2
NUP107	2	S2, S4
NUP160	2	S1, S4
NUP93	2	S1, S2
Nbla03646;DHCR24	2	S1, S2
PACS1	2	S1, S4
PAICS	2	S1, S2
PARP1	2	S2, S4
PARVA	2	S3, S4
PBRM1;PB1	2	S3, S4
PFKP	2	S1, S2
PHB2	2	S1, S4
PHGDH;HEL-S-113;PGDH3	2	S3, S4
POLR1A	2	S1, S2
PPIA	2	S1, S2
PPP2R1A	2	S1, S2
PRDX4	2	S1, S2
PRIC295;GCN1L1	2	S1, S2
PRMT1;HRMT1L2	2	S1, S2
PRPS1;PRPS1L1;PRPS2	2	S1, S2
PRRC2A	2	S3, S4
PSMC1	2	S1, S2
PSMC3	2	S1, S4
PSMC5	2	S1, S2
PSMD11	2	S1, S2
PSMD13	2	S1, S2
PSMD14	2	S1, S2
PSMD2	2	S1, S2
PSMD3	2	S1, S2
PTGIS;PGIS	2	S3, S4
PURA	2	S3, S4
RAB32;RAB7L1;RAB38;RAB29	2	S1, S2
RAB5C	2	S1, S4
RAN	2	S1, S2
RASA3	2	S3, S4
RBM4	2	S2, S4
RBM4;RBM4B	2	S1, S3
RCC2	2	S1, S2
RFC1	2	S3, S4
RIC8A	2	S1, S4
RPA1	2	S1, S4
RPF2	2	S2, S3
RPL14	2	S1, S2
RPL18A	2	S1, S2
RPL21	2	S1, S2
RPL22	2	S1, S2
RPL28	2	S2, S4
RPL35A	2	S2, S4
RPL37A;RPL37AP8	2	S1, S4
RPL7	2	S1, S2
RPL7L1	2	S3, S4
RPLP0;RPLP0P6	2	S1, S2
RPN2	2	S1, S4
RPS27L;LOC392748;RPS27	2	S3, S4
RPS6KA3	2	S1, S4
RRBP1	2	S1, S2
RRP7A	2	S1, S3
RTCA	2	S3, S4
RTN4;NOGOC;Nbla00271	2	S1, S2
SAR1A	2	S1, S4
SART3	2	S2, S3
SCAF11	2	S3, S4
SEC23IP	2	S3, S4
SEC24D	2	S1, S2
SEPT10;DKFZp547B243	2	S1, S2
SF3A1	2	S1, S4
SF3B2	2	S1, S4
SLC25A6;SLC25A4	2	S1, S2
SMARCA5	2	S1, S2
SMC1A;DKFZp686L19178	2	S1, S2
SMCHD1	2	S1, S4
SNRPN;SNRPB	2	S1, S4
SRP72;HEL103	2	S3, S4
SRPR	2	S1, S2
SRRT	2	S2, S4
SRSF10;SRSF12	2	S2, S4
SSRP1	2	S1, S2
STAT1	2	S1, S2
SUPT16H	2	S1, S2
SURF6	2	S3, S4
TARDBP;TDP43	2	S1, S2
TFRC	2	S1, S2
TKT;HEL107	2	S1, S2
TLN1	2	S1, S4
TM9SF3;SMBP	2	S1, S3
TMEM33;SHINC3	2	S1, S2
TNPO1	2	S1, S2
TOE1	2	S3, S4
TRIM16	2	S3, S4
TRMT112;HSPC152	2	S1, S4
TUBA4A	2	S1, S4
TUBB2A;TUBB2B;DKFZp566F223	2	S1, S2
TUBB2C;TUBB4B	2	S1, S4
TUBGCP2	2	S3, S4
UBR4;ZUBR1	2	S1, S3
USP39	2	S3, S4
USP5	2	S1, S4
USP9X;USP9Y	2	S1, S4
VDAC2	2	S1, S2
VDP;USO1	2	S3, S4
XPO1	2	S1, S2
XRCC5	2	S1, S2
YARS	2	S2, S4
YTHDF2	2	S3, S4
ZCCHC17	2	S2, S3
ZFP91-CNTF;hCG_2042749;ZFP91;hCG_2039447	2	S3, S4
ZNF579	2	S3, S4
ZNF787	2	S3, S4
hCG_30204;ACACA	2	S1, S4
hRED1;ADARB1	2	S1, S2

## Sheet: ven cutoff 7
Item	Occurences	Present In
ALYREF	4	S1, S2, S3, S4
CAPRIN1	4	S1, S2, S3, S4
CDC5L	4	S1, S2, S3, S4
CNBP	4	S1, S2, S3, S4
DDX1	4	S1, S2, S3, S4
DDX17	4	S1, S2, S3, S4
DDX23	4	S1, S2, S3, S4
DDX27	4	S1, S2, S3, S4
DDX3X;DDX3Y	4	S1, S2, S3, S4
DDX5	4	S1, S2, S3, S4
DDX56	4	S1, S2, S3, S4
DHX30	4	S1, S2, S3, S4
DHX36	4	S1, S2, S3, S4
DHX9	4	S1, S2, S3, S4
DKC1	4	S1, S2, S3, S4
DKFZp686F18120;TRA2B	4	S1, S2, S3, S4
EIF2AK2	4	S1, S2, S3, S4
EIF2S1	4	S1, S2, S3, S4
EIF2S3;EIF2S3L	4	S1, S2, S3, S4
FUS	4	S1, S2, S3, S4
FXR1	4	S1, S2, S3, S4
G3BP1	4	S1, S2, S3, S4
G3BP2	4	S1, S2, S3, S4
GRSF1	4	S1, S2, S3, S4
HEL-S-70p;ATIC	4	S1, S2, S3, S4
HNRNPA0	4	S1, S2, S3, S4
HNRNPA2B1;HNRPA2B1	4	S1, S2, S3, S4
HNRNPDL	4	S1, S2, S3, S4
HNRNPH1	4	S1, S2, S3, S4
HNRNPH2	4	S1, S2, S3, S4
HNRNPM	4	S1, S2, S3, S4
HNRPA1	4	S1, S2, S3, S4
HNRPA3	4	S1, S2, S3, S4
HNRPF	4	S1, S2, S3, S4
HNRPH3	4	S1, S2, S3, S4
HNRPUL1;HNRNPUL1	4	S1, S2, S3, S4
IFI16	4	S1, S2, S3, S4
IGF2BP1	4	S1, S2, S3, S4
IGF2BP3	4	S1, S2, S3, S4
ILF2	4	S1, S2, S3, S4
ILF3	4	S1, S2, S3, S4
KARS	4	S1, S2, S3, S4
LRPPRC	4	S1, S2, S3, S4
LYAR	4	S1, S2, S3, S4
MBNL1	4	S1, S2, S3, S4
NAT10	4	S1, S2, S3, S4
NCL	4	S1, S2, S3, S4
NONO	4	S1, S2, S3, S4
NPM1	4	S1, S2, S3, S4
NSUN2	4	S1, S2, S3, S4
NXF1	4	S1, S2, S3, S4
PA2G4	4	S1, S2, S3, S4
RBM14	4	S1, S2, S3, S4
RBM39	4	S1, S2, S3, S4
RBMX	4	S1, S2, S3, S4
RPL11	4	S1, S2, S3, S4
RPL19	4	S1, S2, S3, S4
RPL23A	4	S1, S2, S3, S4
RPL26	4	S1, S2, S3, S4
RPL29	4	S1, S2, S3, S4
RPL30	4	S1, S2, S3, S4
RPL31	4	S1, S2, S3, S4
RPL35	4	S1, S2, S3, S4
RPL36A	4	S1, S2, S3, S4
RPL38	4	S1, S2, S3, S4
RPL8	4	S1, S2, S3, S4
RPS15A	4	S1, S2, S3, S4
RPS16	4	S1, S2, S3, S4
RPS17	4	S1, S2, S3, S4
RPS19	4	S1, S2, S3, S4
RPS23	4	S1, S2, S3, S4
RPS25	4	S1, S2, S3, S4
RPS26;RPS26P11	4	S1, S2, S3, S4
RPS2;rps2	4	S1, S2, S3, S4
RPS3A	4	S1, S2, S3, S4
RPS4X	4	S1, S2, S3, S4
RPS6	4	S1, S2, S3, S4
RPS7	4	S1, S2, S3, S4
RPS9	4	S1, S2, S3, S4
SERBP1	4	S1, S2, S3, S4
SFPQ	4	S1, S2, S3, S4
SNRP70	4	S1, S2, S3, S4
SNRPD1	4	S1, S2, S3, S4
SNRPD2	4	S1, S2, S3, S4
SRP9	4	S1, S2, S3, S4
SRSF1	4	S1, S2, S3, S4
SRSF2	4	S1, S2, S3, S4
SRSF3	4	S1, S2, S3, S4
SRSF5	4	S1, S2, S3, S4
SRSF6	4	S1, S2, S3, S4
SRSF7	4	S1, S2, S3, S4
STAU1	4	S1, S2, S3, S4
SULF1;DKFZp686F13142	4	S1, S2, S3, S4
TOP1	4	S1, S2, S3, S4
U2AF1	4	S1, S2, S3, S4
U2AF2	4	S1, S2, S3, S4
USP10	4	S1, S2, S3, S4
WBSCR22	4	S1, S2, S3, S4
XRN2	4	S1, S2, S3, S4
ZC3HAV1	4	S1, S2, S3, S4
CCT8	3	S1, S2, S4
CIRBP	3	S1, S2, S4
CTCF	3	S2, S3, S4
DARS	3	S2, S3, S4
DDX18	3	S1, S2, S3
DDX39B	3	S1, S2, S4
DDX50	3	S1, S2, S4
DIMT1	3	S1, S2, S3
DKFZp686E2459;RBM10	3	S2, S3, S4
DUS3L	3	S1, S2, S3
EIF5B	3	S2, S3, S4
ELAVL1	3	S1, S2, S4
EPRS	3	S1, S2, S4
EWSR1	3	S2, S3, S4
FAU	3	S1, S2, S4
FBL	3	S1, S2, S3
FMR1	3	S1, S2, S3
FTSJ3	3	S1, S2, S3
HDLBP	3	S2, S3, S4
HIST1H2AH	3	S1, S3, S4
IGF2BP2	3	S1, S2, S4
LIN28A	3	S2, S3, S4
MCM3;HCC5	3	S1, S2, S4
MRPL19	3	S1, S2, S4
NARS	3	S1, S3, S4
NCBP1	3	S1, S2, S4
NIFK	3	S1, S2, S3
NMT1	3	S1, S3, S4
NOP56	3	S1, S2, S3
NOP58	3	S1, S2, S4
POLR2B	3	S1, S2, S3
PRPF3	3	S1, S2, S3
PRRC2C	3	S1, S3, S4
RBM3	3	S1, S2, S3
RNMT	3	S1, S2, S3
RPL10	3	S1, S2, S4
RPS11	3	S1, S2, S4
RPS13	3	S1, S2, S4
RPS14	3	S1, S2, S4
RPS20	3	S1, S2, S3
RPS24	3	S1, S2, S4
RSL1D1	3	S1, S2, S4
SARS	3	S1, S2, S4
SND1	3	S1, S2, S4
SNIP1	3	S1, S2, S4
SRP14	3	S1, S2, S3
SRSF4	3	S1, S3, S4
SRSF9	3	S2, S3, S4
TAF15	3	S1, S3, S4
TSR1	3	S2, S3, S4
UBAP2L	3	S1, S2, S3
WDR3	3	S1, S2, S4
YBX1	3	S1, S2, S4
YTHDF3	3	S1, S2, S4
ABCF2	2	S1, S2
ACLY;ACLY variant protein	2	S1, S2
ADAR	2	S1, S2
ALDOA	2	S1, S2
ANLN	2	S1, S2
ANXA1	2	S1, S2
ATP1A1	2	S1, S2
BXDC2;BRIX1	2	S1, S2
C7orf50;MGC11257	2	S3, S4
CACYBP	2	S1, S2
CAND1	2	S1, S2
CANX	2	S1, S4
CCT3	2	S1, S2
CCT4	2	S1, S2
CCT5;HEL-S-69	2	S1, S2
CCT6A	2	S1, S2
CCT7	2	S1, S2
CDKN2A;p14ARF	2	S1, S3
COL18A1	2	S3, S4
CYR61	2	S1, S2
DDX21	2	S1, S2
DHCR7	2	S1, S2
DHX15	2	S1, S2
DHX37	2	S3, S4
DNAJA1	2	S1, S2
DPYSL3	2	S3, S4
EEF1A1;EEF1A1P5;EEF1A1L14;PTI-1	2	S1, S2
EEF1G	2	S1, S2
EEFSEC	2	S3, S4
EIF3A;eIF3a	2	S1, S2
EIF3B	2	S1, S2
EIF4A1;EIF4A2	2	S1, S2
EIF4G1;EIF4G1 variant protein	2	S1, S2
EL52;HSP90AA1	2	S1, S2
ERCC3	2	S1, S2
EZR	2	S1, S2
FADS2	2	S1, S2
FARSB	2	S2, S4
FARSLA;FARSA	2	S1, S4
FASN	2	S1, S2
FLII	2	S1, S4
FXR2	2	S1, S2
GCS1;MOGS	2	S1, S3
GFRA1	2	S3, S4
GLS	2	S1, S2
GTF3C3	2	S3, S4
H1FX	2	S1, S4
HARS	2	S1, S2
HEL-S-162eP;GAPDH	2	S1, S2
HEL-S-270;ANXA2;ANXA2P2	2	S1, S2
HEL-S-30;PKM;PKM2	2	S1, S2
HEL-S-39;PPIB	2	S2, S3
HEL-S-72p;HSPA8	2	S1, S2
HEL-S-89n;HSPA5	2	S1, S2
HIST1H1B	2	S1, S2
HIST1H1D	2	S1, S2
HNRNPAB	2	S1, S2
HNRNPD	2	S1, S2
HNRNPU;HNRPU	2	S1, S2
HNRPK;HNRNPK	2	S1, S2
HSP90AB1	2	S1, S2
HSPA1A	2	S1, S2
HSPH1	2	S1, S2
IARS	2	S1, S4
IGHMBP2	2	S3, S4
IPO7	2	S1, S2
KPNA2	2	S1, S2
KRR1	2	S1, S3
LARP1	2	S1, S4
LDHA	2	S1, S2
LRRC47	2	S1, S2
MARS	2	S1, S2
MCM5	2	S1, S2
MCM7	2	S1, S4
MKI67	2	S1, S2
MTA2	2	S1, S2
MTDH	2	S1, S2
MYBBP1A	2	S1, S2
MYEF2	2	S1, S4
NAA15;NARG1	2	S2, S4
NAP1L1	2	S1, S2
NOL11	2	S1, S2
NOL6	2	S1, S2
NOP2	2	S1, S2
NUDC;NPD011	2	S1, S2
PARVA	2	S3, S4
PBRM1;PB1	2	S3, S4
PDS5A	2	S1, S2
PDS5B	2	S1, S2
PES1	2	S1, S2
PFKP	2	S1, S2
PHF6	2	S3, S4
POLR1A	2	S1, S2
POLR2A	2	S1, S4
PRKRA	2	S1, S3
PRPF19	2	S1, S4
PRPF8	2	S1, S2
PRRC2A	2	S3, S4
PSIP1	2	S1, S3
PSMC4	2	S3, S4
PSMD2	2	S1, S2
PSMD3	2	S1, S2
PSME4	2	S1, S2
PTRF	2	S1, S2
PWP2	2	S1, S2
QARS	2	S1, S2
RAB32;RAB7L1;RAB38;RAB29	2	S1, S2
RAN	2	S1, S2
RARS	2	S1, S2
RBM4	2	S2, S4
RBM4;RBM4B	2	S1, S3
RPL10A	2	S1, S2
RPL12	2	S1, S2
RPL13	2	S1, S2
RPL17	2	S1, S2
RPL18	2	S1, S2
RPL21	2	S1, S2
RPL22	2	S1, S2
RPL23	2	S1, S2
RPL24;HEL-S-310	2	S1, S2
RPL27	2	S1, S2
RPL27A;L27a	2	S1, S4
RPL32	2	S1, S2
RPL36	2	S1, S2
RPL3;rpl3	2	S1, S2
RPL4	2	S1, S2
RPL5	2	S1, S2
RPL6	2	S1, S2
RPL7	2	S1, S2
RPL7A	2	S1, S2
RPL7L1	2	S3, S4
RPL9	2	S1, S2
RPS10;RPS10P5	2	S1, S2
RPS15	2	S1, S4
RPS18	2	S1, S2
RPS27A	2	S1, S2
RPS3	2	S1, S2
RPS8	2	S1, S2
RPUSD2	2	S1, S2
RRBP1	2	S1, S2
RRP12	2	S1, S2
RTCA	2	S3, S4
RTCB	2	S1, S2
SAR1A	2	S1, S4
SART1	2	S1, S3
SEPT7;Nbla02942;DKFZp686F17268	2	S1, S2
SMC2;SMC2L1	2	S1, S2
SMC4	2	S1, S2
SNRPN;SNRPB	2	S1, S4
SRPK1	2	S1, S2
SRPR	2	S1, S2
SSB	2	S3, S4
SYNCRIP	2	S1, S2
TAGLN	2	S3, S4
TARDBP;TDP43	2	S1, S2
TBL3	2	S1, S2
TCP1	2	S1, S2
TKT;HEL107	2	S1, S2
TMEM33;SHINC3	2	S1, S2
TRA1;HEL-S-125m;HSP90B1	2	S2, S4
TRAM1	2	S1, S4
TRIP12	2	S2, S4
U5-116KD;EFTUD2;SNRP116	2	S1, S4
UBE1;UBA1	2	S1, S2
VCP	2	S1, S2
VDAC2	2	S1, S2
WDR36	2	S1, S2
WDR75	2	S1, S3
XPO5	2	S1, S2
XRCC6	2	S1, S2
ZFP91-CNTF;hCG_2042749;ZFP91;hCG_2039447	2	S3, S4
ZNF787	2	S3, S4
hCG_2024613;DNAJC9	2	S1, S2
hRED1;ADARB1	2	S1, S2
