# Supplementary material for: Evidence for a fragile X messenger ribonucleoprotein 1 (FMR1) mRNA gain‐of‐function toxicity mechanism contributing to the pathogenesis of fragile X‐associated premature ovarian insufficiency
Source: FASEB J. 2022 Oct 17;36(11):e22612. doi: 10.1096/fj.202200468RR (PMC9828574; doi:10.1096/fj.202200468RR)
Supplement: Supplementary file 7 — Dataset S2 [file FSB2-36-0-s005.xlsx]

## Sheet: pre-let7 vs cgg
Supplementary file 2: Combined analysis of published pre-let-7a-1 RP-SMS dataset and our CGG30x RP-SMS dataset
cutoff 2 for both	pre-let 7
											Item	Occurences	Present In
	DHX9										ARF4	2	pre-let7, CGG
	HNRNPA1;HNRNPA1L2										DDX5	2	pre-let7, CGG
	ILF3										DHX9	2	pre-let7, CGG
	HNRNPA0										DIAPH3	2	pre-let7, CGG
	P51991-2										EIF2AK2	2	pre-let7, CGG
	LIN28A										FUS	2	pre-let7, CGG
	HNRNPAB										GRSF1	2	pre-let7, CGG
	HNRNPD										HNRNPA0	2	pre-let7, CGG
	NCL										HNRNPAB	2	pre-let7, CGG
	FUS										HNRNPD	2	pre-let7, CGG
	SRSF1										HNRNPH1	2	pre-let7, CGG
	EWSR1										HNRNPH2	2	pre-let7, CGG
	ILF2										HNRNPM	2	pre-let7, CGG
	HNRPDL										IGF2BP1	2	pre-let7, CGG
	HNRNPA2B1										IGF2BP3	2	pre-let7, CGG
	SRSF6										ILF2	2	pre-let7, CGG
	TAF15										ILF3	2	pre-let7, CGG
	SRSF2;SRSF8										NCL	2	pre-let7, CGG
	ARL1										RAN	2	pre-let7, CGG
	EIF2AK2										RPS7	2	pre-let7, CGG
	SAR1A										SRSF1	2	pre-let7, CGG
	GRSF1										SRSF3	2	pre-let7, CGG
	DAZAP1										SRSF6	2	pre-let7, CGG
	FAM114A1										SRSF7	2	pre-let7, CGG
	CIRBP										SRSF9	2	pre-let7, CGG
	RBM42										TRIM25	2	pre-let7, CGG
	ZC3HAV1										TUBGCP2	2	pre-let7, CGG
	DIAPH3										UPF1	2	pre-let7, CGG
	SRSF3										ZC3HAV1	2	pre-let7, CGG
	STRBP
	HNRNPA3
	CELF1
	EIF4G2
	HNRNPH1
	ZNF787
	SYAP1
	TRIM25
	RAVER1
	SAR1B
	MATR3
	DDX5
	IGF2BP1
	RPS17;RPS17L
	YBX1
	HNRNPM
	SRSF7
	RAN
	HNRNPH3
	TUBGCP2
	RPL22
	SRP54
	RAB2A;RAB2B
	ARFGAP1
	CSDA
	ADAR
	IGF2BP3
	SRSF9
	ARF4
	RAB7A
	RAB8A
	HNRNPH2
	ACADVL
	HNRNPF
	SNRPA
	HNRPLL
	UPF1
	DICER1
	RPS7
	PUS7
	RAB10
	TIAL1
	RQCD1
